# Supplementary material for: Uncovering the neuroprotective effect of vitamin B12 in pneumococcal meningitis: insights into its pleiotropic mode of action at the transcriptional level
Source: Front Immunol. 2023 Oct 3;14:1250055. doi: 10.3389/fimmu.2023.1250055 (PMC10579599; doi:10.3389/fimmu.2023.1250055)
Supplement: Supplementary file 1 [file DataSheet_1.xlsx]

## Sheet: Sheet1
Supplementary Material 1: Differently expressed genes – B12 effect
Contrast		Sham+ B12 vs. Sham+Pla
Effect		B12 effect
Ensembl	Symbol	Expr Log Ratio	Ajusted P-value	GO Term - BP
ENSRNOG00000011105	Arl15	-0.655812	0.0001517	NA
ENSRNOG00000046863	C1Ql2	0.825833	5.23723e-10	protein complex oligomerization
ENSRNOG00000024557	Cep112	-0.786968	1.90203e-06	receptor localization to synapse (inhibitory)
ENSRNOG00000050152	Chsy3	-0.590918	0.000616412	NA
ENSRNOG00000011044	Clmn	0.614691	6.04699e-05	neuron projection development, cytoskeletal anchoring at nuclear, negative regulation of cell population proliferation, nuclear migration, nucleus localization
ENSRNOG00000032206	Cntnap5B	-0.585738	0.00114525	NA
ENSRNOG00000058560	Col2A1	-0.732741	1.51724e-05	cellular response to BMP stimulus, cellular response to insulin-like growth factor stimulus, cellular response to parathyroid hormone stimulus, cellular response to peptide hormone stimulus, cellular response to retinoic, cellular response to tumor necrosis factor, cellular response to vitamin E, central nervous system development, extracellular matrix organization, negative regulation of extrins…
ENSRNOG00000005413	Creb3L1	-0.59875	2.20555e-05	endoplasmic reticulum unfolded protein response, extracellular matrix constituent secretion, multicellular organism development, negative regulation of endoplasmic reticulum stress-induced intrinsic apoptotic signaling pathway, negative regulation of gene expression, negative regulation of sprouting angiogenesis, negative regulation of transcription, DNA-template, positive regulation of collagen …
ENSRNOG00000021157	Ctss	0.615021	0.000222597	positive regulation of cation channel activity, adaptive immune response, antigen processing and presentation of peptide antigen, basement membrane disassembly, cellular response to thyroid hormone, collagen catabolic process, immune response, metanephros development, positive regulation of inflammatory response, protein processing, proteolysis involved in cellular protein catabolic process, resp…
ENSRNOG00000020743	Cyp2S1	-0.664425	2.9816e-05	epoxygenase P450 pathway, exogenous drug catabolic process, icosanoid metabolic process, organic acid metabolic process, oxidation-reduction process, prostaglandin metabolic process, retinoic acid metabolic process, xenobiotic metabolic process
ENSRNOG00000008834	Dach1	-0.638723	3.36297e-05	CD4-positive, CD25-positive, alpha-beta regulatory T cell differentiation, cerebellum development, cholesterol homeostasis, chromatin organization, circadian regulation of gene expression, definitive erythrocyte differentiation, negative regulation of androgen receptor signaling pathway, negative regulation of gene expression, negative regulation of JNK cascade, negative regulation of phosphatidy…
ENSRNOG00000038225	Fbxo15	-0.600134	0.000775821	NA
ENSRNOG00000017021	Galnt18	-0.591702	0.000248212	protein O-linked glycosylation
ENSRNOG00000024082	Gldn	-0.717613	2.35794e-05	clustering of voltage-gated sodium channels, heterotypic cell-cell adhesion, microvillus organization
ENSRNOG00000061153	Hrh3	0.646076	0.000109861	adenylate cyclase-inhibiting G protein-coupled acetylcholine receptor signaling pathway, brain development, chemical synaptic transmission, cognition, drinking behavior, eating behavior, G protein-coupled receptor signaling pathway, coupled to cyclic nucleotide second messenger, learning, memory, negative regulation of adenylate cyclase activity, negative regulation of blood pressure, negative re…
ENSRNOG00000010254	Htr1A	0.695882	2.89051e-06	adenylate cyclase-inhibiting serotonin receptor signaling pathway, behavioral fear response, cell population proliferation, chemical synaptic transmission, exploration behavior, G protein-coupled receptor signaling pathway, G protein-coupled receptor signaling pathway, coupled to cyclic nucleotide second messenger, negative regulation of gamma-aminobutyric acid secretion, NMDA glutamate receptor …
ENSRNOG00000015858	Hyal1	0.692018	3.36297e-05	carbohydrate metabolic process, cellular response to fibroblast growth factor stimulus, cellular response to interleukin-1, cellular response to pH, cellular response to platelet-derived growth factor stimulus, cellular response to tumor necrosis factor, hyaluronan biosynthetic process, hyaluronan catabolic process, hyaluronan metabolic process, inflammatory response, negative regulation of cell …
ENSRNOG00000029663	Il1Rapl1	-1.08031	2.04088e-12	heterophilic cell-cell adhesion via plasma membrane cell adhesion molecules, negative regulation of exocytosis, neuron differentiation, positive regulation of dendrite morphogenesis, positive regulation of synapse assembly, presynaptic membrane assembly, regulation of neuron projection development, regulation of postsynapse organization, regulation of presynapse assembly, signal transduction, tra…
ENSRNOG00000006569	Itgb8	0.628626	9.38982e-05	cell adhesion mediated by integrin, cell migration, ganglioside metabolic process, integrin-mediated signaling pathway, negative regulation of gene expression, positive regulation of angiogenesis, positive regulation of gene expression, regulation of transforming growth factor beta activation, vasculogenesis
ENSRNOG00000017359	Itm2C	0.750528	7.20567e-16	negative regulation of amyloid precursor protein biosynthetic process, negative regulation of neuron projection development, neuron differentiation, positive regulation of extrinsic apoptotic signaling pathway
ENSRNOG00000058157	Ldlrad3	-0.629285	0.00013779	receptor-mediated endocytosis, regulation of protein processing
ENSRNOG00000021938	Lrrtm4	-0.59982	0.000785421	AMPA glutamate receptor clustering, neurotransmitter-gated ion channel clustering, positive regulation of synapse assembly, regulation of presynaptic membrane organization, regulation of synapse assembly, synapse organization
ENSRNOG00000004500	Myc	-0.618659	6.0608e-06	activation of cysteine-type endopeptidase activity involved in apoptotic process, canonical Wnt signaling pathway involved in positive regulation of apoptotic process, cell population proliferation, cellular response to DNA damage stimulus, chromatin remodeling, chromosome organization, DNA-templated transcription, initiation, ERK1 and ERK2 cascade, G0 to G1 transition, intrinsic apoptotic signal…
ENSRNOG00000021553	Nckap5	-0.624927	0.000338926	microtubule bundle formation, microtubule depolymerization
ENSRNOG00000037165	Nipal3	0.733284	2.05813e-06	immunoglobulin production, magnesium ion transport
ENSRNOG00000013085	Nkain3	-0.701732	3.36297e-05	regulation of sodium ion transport
ENSRNOG00000012830	Paqr8	0.660913	9.79505e-06	response to steroid hormone
ENSRNOG00000026036	Pdyn	0.893145	6.51195e-16	chemical synaptic transmission, neuropeptide signaling pathway, regulation of neurotransmitter secretion, sensory perception
ENSRNOG00000025209	Plxnd1	-0.660202	2.05813e-06	angiogenesis, negative regulation of cell adhesion, positive regulation of axonogenesis, regulation of angiogenesis, regulation of cell migration, synapse assembly
ENSRNOG00000014179	Rps2	0.666945	3.83167e-06	formation of translation preinitiation complex, translation
ENSRNOG00000027694	Rps7	0.587298	8.74824e-07	cell differentiation, negative regulation of ubiquitin-dependent protein catabolic process, negative regulation of ubiquitin protein ligase activity, neural tube closure, positive regulation of gene expression, positive regulation of intrinsic apoptotic signaling pathway by p53 class mediator, protein stabilization, ribosomal small subunit biogenesis, rRNA processing, translation
ENSRNOG00000002372	Sgcd	-0.674789	3.56142e-05	calcium ion homeostasis, calcium-mediated signaling, cell death, cellular protein-containing complex localization
ENSRNOG00000005479	Slc1A2	0.924198	4.06566e-10	symporter activity
ENSRNOG00000003134	Slc4A4	0.668133	7.43589e-11	positive regulation of glycolytic process, regulation of intracellular pH, regulation of membrane potential, sodium ion export across plasma membrane
ENSRNOG00000006200	St18	0.590767	0.000199222	interleukin-1-mediated signaling pathway, interleukin-6-mediated signaling pathway, negative regulation of cell population proliferation, positive regulation of cysteine-type endopeptidase activity involved in apoptotic signaling pathway, positive regulation of transcription by RNA polymerase II, tumor necrosis factor-mediated signaling pathway
ENSRNOG00000060703	Troap	-0.595665	0.000584171	NA
ENSRNOG00000038083	Wdr64	-0.606432	0.00072848	NA
ENSRNOG00000014975	Znf483	0.672815	7.74201e-08	regulation of transcription, DNA-templated
DEG in the contrast Sham-infected + B12 vs. Sham-infected + placebo. Genes with Expression Log Ratio = -0.58 (down-regulated) or 0.58 (up-regulated) and Expression P-value < 0.01 were considered differentially expressed. Abbreviations: GO = Gene Ontology; BP = Biological Process; NA = Not applicable.
