# Supplementary material for: Uncovering the neuroprotective effect of vitamin B12 in pneumococcal meningitis: insights into its pleiotropic mode of action at the transcriptional level
Source: Front Immunol. 2023 Oct 3;14:1250055. doi: 10.3389/fimmu.2023.1250055 (PMC10579599; doi:10.3389/fimmu.2023.1250055)
Supplement: Supplementary file 2 [file DataSheet_2.xlsx]

## Sheet: DEGs
Supplementary Material 2: Differently expressed genes – PM and B12 treatment effect
Contrast		Inf+Pla vs. Sham+Pla		Inf+B12 vs. Inf+Pla		Inflammation-related
Effect		PM effect		Treatment effect
Ensembl ID	Symbol	Expr Log Ratio	Adjusted P-value	Expr Log Ratio	Adjusted P-value	GO Term - BP
ENSRNOG00000000017	Steap1	2.64158	3.94e-16	NA	NA	NA
ENSRNOG00000000034	Nuak2	2.0948	3.51e-17	NA	NA	GO:0006468 protein phosphorylation; GO:0006915 apoptotic process; GO:0030036 actin cytoskeleton organization; GO:0032007 negative regulation of TOR signaling; GO:0034504 protein localization to nucleus; GO:0035330 regulation of hippo signaling; GO:0035556 intracellular signal transduction; GO:0042149 cellular response to glucose starvation; GO:0043066 negative regulation of apoptotic process
ENSRNOG00000000047	Cd82	1.25383	2.15e-05	NA	NA	NA
ENSRNOG00000000073	Tmed5	1.17867	9.87e-06	NA	NA	GO:0006886 intracellular protein transport; GO:0006888 ER to Golgi vesicle-mediated transport; GO:0007030 Golgi organization; GO:0015031 protein transport; GO:0090161 Golgi ribbon formation
ENSRNOG00000000081	Antxr2	1.11185	0.00073029	NA	NA	GO:0022414 reproductive process; GO:1901998 toxin transport
ENSRNOG00000000122	Ak2	1.20389	1.51e-05	NA	NA	GO:0001889 liver development; GO:0006119 oxidative phosphorylation; GO:0006139 nucleobase-containing compound metabolic process; GO:0006172 ADP biosynthetic process; GO:0007420 brain development; GO:0016310 phosphorylation; GO:0046033 AMP metabolic process; GO:0046034 ATP metabolic process; GO:0046060 dATP metabolic process; GO:0046083 adenine metabolic process; GO:0046940 nucleoside monophosphat…
ENSRNOG00000000137	Ly86	2.17517	8.46e-12	NA	NA	GO:0031663 lipopolysaccharide-mediated signaling pathway; GO:0031666 positive regulation of lipopolysaccharide-mediated signaling pathway; GO:0045087 innate immune response
ENSRNOG00000000145	Pik3r3	-1.04726	8.8e-05	NA	NA	GO:0001934 positive regulation of protein phosphorylation; GO:0002042 cell migration involved in sprouting angiogenesis; GO:0008286 insulin receptor signaling pathway; GO:0010628 positive regulation of gene expression; GO:0016310 phosphorylation; GO:0043491 protein kinase B signaling; GO:0043551 regulation of phosphatidylinositol 3-kinase activity; GO:0046854 phosphatidylinositol phosphorylation
ENSRNOG00000000164	Lamp2	1.0546	2.56e-05	NA	NA	GO:0006605 protein targeting; GO:0006914 autophagy; GO:0009267 cellular response to starvation; GO:0031333 negative regulation of protein complex assembly; GO:0031647 regulation of protein stability; GO:0046716 muscle cell cellular homeostasis; GO:0050821 protein stabilization; GO:0061684 chaperone-mediated autophagy; GO:0061740 protein targeting to lysosome involved in chaperone-mediated autopha…
ENSRNOG00000000172	Sqor	2.84884	3.54e-16	-1.33077	1.99e-05	GO:0070221 sulfide oxidationusing sulfide:quinone oxidoreductase; GO:0070813 hydrogen sulfide metabolic process
ENSRNOG00000000187	Csf2rb	5.31868	6.74e-101	NA	NA	GO:0006468 protein phosphorylation; GO:0007259 JAK-STAT cascade; GO:0016064 immunoglobulin mediated immune response; GO:0019221 cytokine-mediated signaling pathway; GO:0032496 response to lipopolysaccharide; GO:0038157 granulocyte-macrophage colony-stimulating factor signaling pathway; GO:0070665 positive regulation of leukocyte proliferation
ENSRNOG00000000281	Prodh	-0.742249	0.00769928	NA	NA	GO:0006562 proline catabolic process; GO:0010133 proline catabolic process to glutamate; GO:0010942 positive regulation of cell death
ENSRNOG00000000335	Ermap	2.41671	1.7e-10	-0.950668	0.00807916	GO:0001817 regulation of cytokine production; GO:0050852 T cell receptor signaling pathway
ENSRNOG00000000384	Atoh7	NA	NA	0.992747	0.00336288	GO:0003407 neural retina development; GO:0006357 regulation of transcription from RNA polymerase II promoter; GO:0007623 circadian rhythm; GO:0009649 entrainment of circadian clock; GO:0010996 response to auditory stimulus; GO:0021554 optic nerve development; GO:0030182 neuron differentiation; GO:0043153 entrainment of circadian clock by photoperiod; GO:0045944 positive regulation of transcriptio…
ENSRNOG00000000394	Srgn	2.96661	2.76e-26	-1.80335	8.02e-12	GO:0001818 negative regulation of cytokine production; GO:0006915 apoptotic process; GO:0016485 protein processing; GO:0030502 negative regulation of bone mineralization; GO:0031214 biomineral tissue development; GO:0033363 secretory granule organization; GO:0033364 mast cell secretory granule organization; GO:0033371 T cell secretory granule organization; GO:0033373 maintenance of protease locat…
ENSRNOG00000000441	Gpsm3	NA	NA	-0.911716	0.00825072	GO:0002690 positive regulation of leukocyte chemotaxis; GO:0006955 immune response; GO:0050727 regulation of inflammatory response; GO:0050729 positive regulation of inflammatory response; GO:1900017 positive regulation of cytokine production involved in inflammatory response
ENSRNOG00000000451	RT1-Ba	2.5687	1.51e-09	NA	NA	GO:0002250 adaptive immune response; GO:0002381 immunoglobulin production involved in immunoglobulin mediated immune response; GO:0002503 peptide antigen assembly with MHC class II protein complex; GO:0002504 antigen processing and presentation of peptide or polysaccharide antigen via MHC class II; GO:0002682 regulation of immune system process; GO:0019882 antigen processing and presentation; GO:…
ENSRNOG00000000456	Psmb8	4.24423	3.31e-29	NA	NA	GO:0010498 proteasomal protein catabolic process; GO:0019882 antigen processing and presentation; GO:0045444 fat cell differentiation; GO:0051603 proteolysis involved in cellular protein catabolic process; GO:0052548 regulation of endopeptidase activity
ENSRNOG00000000457	Tap1	4.75278	7.33e-55	NA	NA	GO:0002250 adaptive immune response; GO:0002479 antigen processing and presentation of exogenous peptide antigen via MHC class ITAP-dependent; GO:0006952 defense response; GO:0015031 protein transport; GO:0015833 peptide transport; GO:0019885 antigen processing and presentation of endogenous peptide antigen via MHC class I; GO:0042270 protection from natural killer cell mediated cytotoxicity; GO:…
ENSRNOG00000000459	Psmb9	4.55237	1.58e-44	NA	NA	GO:0001889 liver development; GO:0002376 immune system process; GO:0009410 response to xenobiotic stimulus; GO:0009617 response to bacterium; GO:0010498 proteasomal protein catabolic process; GO:0014889 muscle atrophy; GO:0019882 antigen processing and presentation; GO:0043279 response to alkaloid; GO:0048536 spleen development; GO:0048538 thymus development; GO:0051603 proteolysis involved in ce…
ENSRNOG00000000463	Col11a2	-1.33068	0.000585574	NA	NA	GO:0001501 skeletal system development; GO:0001649 osteoblast differentiation; GO:0001894 tissue homeostasis; GO:0002062 chondrocyte differentiation; GO:0007605 sensory perception of sound; GO:0030198 extracellular matrix organization; GO:0030199 collagen fibril organization; GO:0048705 skeletal system morphogenesis; GO:0051216 cartilage development; GO:0060021 palate development; GO:0060023 soft…
ENSRNOG00000000477	Daxx	1.47626	9.26e-10	NA	NA	GO:0000122 negative regulation of transcription from RNA polymerase II promoter; GO:0000281 mitotic cytokinesis; GO:0001934 positive regulation of protein phosphorylation; GO:0006325 chromatin organization; GO:0006334 nucleosome assembly; GO:0006338 chromatin remodeling; GO:0006355 regulation of transcriptionDNA-templated; GO:0006469 negative regulation of protein kinase activity; GO:0006915 apop…
ENSRNOG00000000485	Bak1	1.02328	0.00245392	NA	NA	GO:0001776 leukocyte homeostasis; GO:0001782 B cell homeostasis; GO:0001783 B cell apoptotic process; GO:0001836 release of cytochrome c from mitochondria; GO:0001974 blood vessel remodeling; GO:0002262 myeloid cell homeostasis; GO:0002352 B cell negative selection; GO:0006915 apoptotic process; GO:0006919 activation of cysteine-type endopeptidase activity involved in apoptotic process; GO:000742…
ENSRNOG00000000488	Hmga1	0.963568	0.00883965	NA	NA	GO:0006284 base-excision repair; GO:0006351 transcriptionDNA-templated; GO:0006354 DNA-templated transcriptionelongation; GO:0006355 regulation of transcriptionDNA-templated; GO:0007283 spermatogenesis; GO:0008285 negative regulation of cell proliferation; GO:0009615 response to virus; GO:0045892 negative regulation of transcriptionDNA-templated; GO:0045893 positive regulation of transcriptionDNA…
ENSRNOG00000000521	Cdkn1a	2.32043	9.71e-17	NA	NA	GO:0000079 regulation of cyclin-dependent protein serine/threonine kinase activity; GO:0000082 G1/S transition of mitotic cell cycle; GO:0000086 G2/M transition of mitotic cell cycle; GO:0001933 negative regulation of protein phosphorylation; GO:0001934 positive regulation of protein phosphorylation; GO:0006606 protein import into nucleus; GO:0006974 cellular response to DNA damage stimulus; GO:0…
ENSRNOG00000000529	Pim1	3.14068	1.71e-48	NA	NA	GO:0006468 protein phosphorylation; GO:0006915 apoptotic process; GO:0007049 cell cycle; GO:0022898 regulation of transmembrane transporter activity; GO:0043066 negative regulation of apoptotic process; GO:0043433 negative regulation of sequence-specific DNA binding transcription factor activity; GO:0045737 positive regulation of cyclin-dependent protein serine/threonine kinase activity; GO:00458…
ENSRNOG00000000532	Cmtr1	0.797099	0.000123312	NA	NA	GO:0006370 7-methylguanosine mRNA capping; GO:0080009 mRNA methylation; GO:0097309 cap1 mRNA methylation
ENSRNOG00000000567	Unc5b	-0.822803	0.000236166	NA	NA	GO:0006915 apoptotic process; GO:0007411 axon guidance; GO:0014068 positive regulation of phosphatidylinositol 3-kinase signaling; GO:0033564 anterior/posterior axon guidance; GO:0038007 netrin-activated signaling pathway; GO:0043524 negative regulation of neuron apoptotic process; GO:2001240 negative regulation of extrinsic apoptotic signaling pathway in absence of ligand; GO:2001241 positive re…
ENSRNOG00000000605	Hs3st5	-0.984601	0.00736151	NA	NA	GO:0006477 protein sulfation; GO:0015015 heparan sulfate proteoglycan biosynthetic processenzymatic modification; GO:0046596 regulation of viral entry into host cell; GO:0050819 negative regulation of coagulation
ENSRNOG00000000614	Bicc1	1.088	0.00075239	NA	NA	GO:0001822 kidney development; GO:0007368 determination of left/right symmetry; GO:0007507 heart development; GO:0090090 negative regulation of canonical Wnt signaling pathway
ENSRNOG00000000640	Egr2	0.7973	0.00443322	1.82185	1.2e-10	GO:0006351 transcriptionDNA-templated; GO:0006355 regulation of transcriptionDNA-templated; GO:0006357 regulation of transcription from RNA polymerase II promoter; GO:0006611 protein export from nucleus; GO:0007611 learning or memory; GO:0007622 rhythmic behavior; GO:0008045 motor neuron axon guidance; GO:0010467 gene expression; GO:0014037 Schwann cell differentiation; GO:0014040 positive regula…
ENSRNOG00000000653	Nr5a2	2.51667	4.23e-07	NA	NA	GO:0006355 regulation of transcriptionDNA-templated; GO:0006357 regulation of transcription from RNA polymerase II promoter; GO:0008206 bile acid metabolic process; GO:0009755 hormone-mediated signaling pathway; GO:0009888 tissue development; GO:0030522 intracellular receptor signaling pathway; GO:0030855 epithelial cell differentiation; GO:0042127 regulation of cell proliferation; GO:0042632 cho…
ENSRNOG00000000655	Ptprc	2.26311	6.86e-10	NA	NA	GO:0000165 MAPK cascade; GO:0001779 natural killer cell differentiation; GO:0001915 negative regulation of T cell mediated cytotoxicity; GO:0001916 positive regulation of T cell mediated cytotoxicity; GO:0001960 negative regulation of cytokine-mediated signaling pathway; GO:0002244 hematopoietic progenitor cell differentiation; GO:0002639 positive regulation of immunoglobulin production; GO:00027…
ENSRNOG00000000658	Acacb	-1.38323	1.02e-06	NA	NA	GO:0006084 acetyl-CoA metabolic process; GO:0006633 fatty acid biosynthetic process; GO:0009410 response to xenobiotic stimulus; GO:0010629 negative regulation of gene expression; GO:0010884 positive regulation of lipid storage; GO:0010906 regulation of glucose metabolic process; GO:0014070 response to organic cyclic compound; GO:0031667 response to nutrient levels; GO:0031999 negative regulation…
ENSRNOG00000000699	Selplg	NA	NA	-1.47861	3.87e-07	GO:0030097 hemopoiesis; GO:0050900 leukocyte migration; GO:0050901 leukocyte tethering or rolling; GO:0050902 leukocyte adhesive activation; GO:0071354 cellular response to interleukin-6
ENSRNOG00000000704	Cmklr1	1.35615	8.89e-06	NA	NA	GO:0002430 complement receptor mediated signaling pathway; GO:0006935 chemotaxis; GO:0006954 inflammatory response; GO:0007186 G-protein coupled receptor signaling pathway; GO:0007200 phospholipase C-activating G-protein coupled receptor signaling pathway; GO:0007204 positive regulation of cytosolic calcium ion concentration; GO:0010759 positive regulation of macrophage chemotaxis; GO:0032088 neg…
ENSRNOG00000000763	RT1-M3-1	1.58541	1.15e-13	NA	NA	GO:0001915 negative regulation of T cell mediated cytotoxicity; GO:0001916 positive regulation of T cell mediated cytotoxicity; GO:0002237 response to molecule of bacterial origin; GO:0002287 alpha-beta T cell activation involved in immune response; GO:0002451 peripheral B cell tolerance induction; GO:0002476 antigen processing and presentation of endogenous peptide antigen via MHC class Ib; GO:0…
ENSRNOG00000000777	RT1-S3	3.90626	1.51e-56	NA	NA	GO:0001815 positive regulation of antibody-dependent cellular cytotoxicity; GO:0001913 T cell mediated cytotoxicity; GO:0001916 positive regulation of T cell mediated cytotoxicity; GO:0002250 adaptive immune response; GO:0002476 antigen processing and presentation of endogenous peptide antigen via MHC class Ib; GO:0002477 antigen processing and presentation of exogenous peptide antigen via MHC cl…
ENSRNOG00000000815	Smpdl3a	1.20225	0.000123417	NA	NA	GO:0009143 nucleoside triphosphate catabolic process
ENSRNOG00000000824	Dse	1.00911	0.000291347	NA	NA	GO:0030204 chondroitin sulfate metabolic process; GO:0030205 dermatan sulfate metabolic process; GO:0030208 dermatan sulfate biosynthetic process
ENSRNOG00000000826	Flot1	0.896993	0.00386331	NA	NA	GO:0001765 membrane raft assembly; GO:0001819 positive regulation of cytokine production; GO:0001934 positive regulation of protein phosphorylation; GO:0002090 regulation of receptor internalization; GO:0007409 axonogenesis; GO:0022617 extracellular matrix disassembly; GO:0032092 positive regulation of protein binding; GO:0032226 positive regulation of synaptic transmissiondopaminergic; GO:003272…
ENSRNOG00000000827	Ier3	3.19502	1.49e-27	NA	NA	GO:0001562 response to protozoan; GO:0003085 negative regulation of systemic arterial blood pressure; GO:0006096 glycolytic process; GO:0006282 regulation of DNA repair; GO:0007095 mitotic G2 DNA damage checkpoint; GO:0008630 intrinsic apoptotic signaling pathway in response to DNA damage; GO:0045732 positive regulation of protein catabolic process; GO:0045820 negative regulation of glycolytic pr…
ENSRNOG00000000838	Lta	2.75232	2.45e-11	NA	NA	GO:0001666 response to hypoxia; GO:0002876 positive regulation of chronic inflammatory response to antigenic stimulus; GO:0002925 positive regulation of humoral immune response mediated by circulating immunoglobulin; GO:0006959 humoral immune response; GO:0007165 signal transduction; GO:0007584 response to nutrient; GO:0009410 response to xenobiotic stimulus; GO:0032496 response to lipopolysaccha…
ENSRNOG00000000853	Aif1	1.35364	0.00127279	NA	NA	GO:0001934 positive regulation of protein phosphorylation; GO:0006911 phagocytosis engulfment; GO:0006954 inflammatory response; GO:0008284 positive regulation of cell proliferation; GO:0010629 negative regulation of gene expression; GO:0014739 positive regulation of muscle hyperplasia; GO:0016601 Rac protein signal transduction; GO:0021549 cerebellum development; GO:0030041 actin filament polyme…
ENSRNOG00000000854	Ncr3	2.58111	7.1e-12	NA	NA	GO:0002429 immune response-activating cell surface receptor signaling pathway; GO:0030101 natural killer cell activation; GO:0045954 positive regulation of natural killer cell mediated cytotoxicity
ENSRNOG00000000855	Lst1	3.85754	1.84e-25	-1.57633	6.24e-08	GO:0000902 cell morphogenesis; GO:0006955 immune response; GO:0016358 dendrite development; GO:0050672 negative regulation of lymphocyte proliferation
ENSRNOG00000000897	Rxfp2	NA	NA	1.04802	0.00232031	GO:0001556 oocyte maturation; GO:0007189 adenylate cyclase-activating G-protein coupled receptor signaling pathway; GO:0007190 activation of adenylate cyclase activity; GO:0007193 adenylate cyclase-inhibiting G-protein coupled receptor signaling pathway; GO:0008285 negative regulation of cell proliferation; GO:0008584 male gonad development; GO:0009755 hormone-mediated signaling pathway; GO:00430…
ENSRNOG00000000902	Hsph1	NA	NA	1.279	9.59e-07	GO:0006366 transcription from RNA polymerase II promoter; GO:0006457 protein folding; GO:0045944 positive regulation of transcription from RNA polymerase II promoter; GO:0051085 chaperone mediated protein folding requiring cofactor; GO:0061098 positive regulation of protein tyrosine kinase activity; GO:1903748 negative regulation of establishment of protein localization to mitochondrion; GO:19037…
ENSRNOG00000000907	Alox5ap	3.38237	2.53e-32	-1.48534	1.61e-07	GO:0002540 leukotriene production involved in inflammatory response; GO:0002675 positive regulation of acute inflammatory response; GO:0019370 leukotriene biosynthetic process; GO:0019372 lipoxygenase pathway; GO:0070207 protein homotrimerization; GO:0071277 cellular response to calcium ion; GO:0098869 cellular oxidant detoxification
ENSRNOG00000000920	Phkg1	-1.01668	1.22e-06	NA	NA	GO:0005977 glycogen metabolic process; GO:0005978 glycogen biosynthetic process; GO:0006468 protein phosphorylation; GO:0050790 regulation of catalytic activity
ENSRNOG00000000924	Slc7a1	-0.903302	0.00225486	NA	NA	GO:0015802 basic amino acid transport; GO:0015807 L-amino acid transport; GO:0015819 lysine transport; GO:0015822 ornithine transport; GO:0032006 regulation of TOR signaling; GO:0042102 positive regulation of T cell proliferation; GO:0046718 viral entry into host cell; GO:0089718 amino acid import across plasma membrane; GO:0097638 L-arginine import across plasma membrane; GO:1903352 L-ornithine …
ENSRNOG00000000956	Rasl11a	NA	NA	0.995833	0.00640069	GO:0045943 positive regulation of transcription from RNA polymerase I promoter
ENSRNOG00000000967	Aacs	-0.652323	0.00208699	NA	NA	GO:0001889 liver development; GO:0006631 fatty acid metabolic process; GO:0007584 response to nutrient; GO:0009410 response to xenobiotic stimulus; GO:0010243 response to organonitrogen compound; GO:0014070 response to organic cyclic compound; GO:0014074 response to purine-containing compound; GO:0032024 positive regulation of insulin secretion; GO:0034201 response to oleic acid; GO:0042594 respo…
ENSRNOG00000000991	Arpc1b	2.01166	1.22e-16	-0.837753	0.00500505	GO:0030833 regulation of actin filament polymerization; GO:0032355 response to estradiol; GO:0034314 Arp2/3 complex-mediated actin nucleation; GO:0043627 response to estrogen
ENSRNOG00000000994	Stxbp2	1.59331	1.88e-14	-0.928895	0.0015297	GO:0001909 leukocyte mediated cytotoxicity; GO:0006886 intracellular protein transport; GO:0006887 exocytosis; GO:0006904 vesicle docking involved in exocytosis; GO:0007269 neurotransmitter secretion; GO:0010447 response to acidic pH; GO:0015031 protein transport; GO:0016079 synaptic vesicle exocytosis; GO:0016192 vesicle-mediated transport; GO:0043304 regulation of mast cell degranulation; GO:00…
ENSRNOG00000001001	Retn	2.24928	3.24e-06	NA	NA	GO:0007165 signal transduction; GO:0007568 aging; GO:0009612 response to mechanical stimulus; GO:0010714 positive regulation of collagen metabolic process; GO:0014911 positive regulation of smooth muscle cell migration; GO:0032868 response to insulin; GO:0045444 fat cell differentiation; GO:0048661 positive regulation of smooth muscle cell proliferation; GO:0050806 positive regulation of synaptic…
ENSRNOG00000001006	Nptx2	NA	NA	1.01982	0.00290348	GO:0008306 associative learning; GO:0098962 regulation of postsynaptic neurotransmitter receptor activity; GO:0099645 neurotransmitter receptor localization to postsynaptic specialization membrane
ENSRNOG00000001187	Oasl	6.45648	5.94e-96	NA	NA	GO:0009615 response to virus; GO:0045071 negative regulation of viral genome replication; GO:0045087 innate immune response; GO:0051607 defense response to virus; GO:0060700 regulation of ribonuclease activity; GO:0070106 interleukin-27-mediated signaling pathway; GO:1900246 positive regulation of RIG-I signaling pathway
ENSRNOG00000001189	Sik1	NA	NA	1.16429	9.84e-05	GO:0000122 negative regulation of transcription from RNA polymerase II promoter; GO:0002028 regulation of sodium ion transport; GO:0006468 protein phosphorylation; GO:0007049 cell cycle; GO:0007346 regulation of mitotic cell cycle; GO:0010830 regulation of myotube differentiation; GO:0010868 negative regulation of triglyceride biosynthetic process; GO:0032792 negative regulation of CREB transcrip…
ENSRNOG00000001195	Trpv4	2.57677	2.65e-14	NA	NA	GO:0000122 negative regulation of transcription from RNA polymerase II promoter; GO:0001934 positive regulation of protein phosphorylation; GO:0002024 diet induced thermogenesis; GO:0006816 calcium ion transport; GO:0006874 cellular calcium ion homeostasis; GO:0006970 response to osmotic stress; GO:0006971 hypotonic response; GO:0007015 actin filament organization; GO:0007043 cell-cell junction a…
ENSRNOG00000001198	Fam222a	-0.74516	0.00548724	NA	NA	NA
ENSRNOG00000001216	Trpm2	2.2669	1.71e-23	NA	NA	GO:0001659 temperature homeostasis; GO:0002407 dendritic cell chemotaxis; GO:0006828 manganese ion transport; GO:0009408 response to heat; GO:0014074 response to purine-containing compound; GO:0032024 positive regulation of insulin secretion; GO:0033194 response to hydroperoxide; GO:0035584 calcium-mediated signaling using intracellular calcium source; GO:0035725 sodium ion transmembrane transpor…
ENSRNOG00000001224	Itgb2	3.03033	2.3e-31	-1.0287	0.000391392	GO:0002523 leukocyte migration involved in inflammatory response; GO:0006898 receptor-mediated endocytosis; GO:0006911 phagocytosisengulfment; GO:0007155 cell adhesion; GO:0007159 leukocyte cell-cell adhesion; GO:0007160 cell-matrix adhesion; GO:0007229 integrin-mediated signaling pathway; GO:0007568 aging; GO:0016477 cell migration; GO:0030101 natural killer cell activation; GO:0030593 neutrophi…
ENSRNOG00000001252	Chst12	NA	NA	-0.793009	0.00679584	GO:0016051 carbohydrate biosynthetic process; GO:0030166 proteoglycan biosynthetic process; GO:0030206 chondroitin sulfate biosynthetic process; GO:0030208 dermatan sulfate biosynthetic process
ENSRNOG00000001277	Mafk	1.00989	1.29e-06	NA	NA	NA
ENSRNOG00000001300	P2rx4	0.881227	1.01e-07	-0.708634	0.00413258	GO:0002028 regulation of sodium ion transport; GO:0002931 response to ischemia; GO:0006809 nitric oxide biosynthetic process; GO:0006816 calcium ion transport; GO:0007165 signal transduction; GO:0008217 regulation of blood pressure; GO:0010524 positive regulation of calcium ion transport into cytosol; GO:0010614 negative regulation of cardiac muscle hypertrophy; GO:0019228 neuronal action potenti…
ENSRNOG00000001302	Adora2a	1.26333	2.05e-05	NA	NA	GO:0001963 synaptic transmissiondopaminergic; GO:0001973 adenosine receptor signaling pathway; GO:0001975 response to amphetamine; GO:0006355 regulation of transcriptionDNA-templated; GO:0006469 negative regulation of protein kinase activity; GO:0007186 G-protein coupled receptor signaling pathway; GO:0007189 adenylate cyclase-activating G-protein coupled receptor signaling pathway; GO:0007205 pr…
ENSRNOG00000001351	Trafd1	1.14686	0.000115363	NA	NA	GO:0034097 response to cytokine; GO:0045824 negative regulation of innate immune response
ENSRNOG00000001369	Oas1a	6.09826	1.01e-70	NA	NA	GO:0006006 glucose metabolic process; GO:0006164 purine nucleotide biosynthetic process; GO:0009615 response to virus; GO:0032728 positive regulation of interferon-beta production; GO:0032760 positive regulation of tumor necrosis factor production; GO:0034138 toll-like receptor 3 signaling pathway; GO:0034142 toll-like receptor 4 signaling pathway; GO:0035457 cellular response to interferon-alpha…
ENSRNOG00000001375	Gal3st4	-1.40586	2.63e-05	NA	NA	GO:0009101 glycoprotein biosynthetic process; GO:0009247 glycolipid biosynthetic process
ENSRNOG00000001383	Slc8b1	0.956649	9.57e-05	NA	NA	GO:0006812 cation transport; GO:0006816 calcium ion transport; GO:0006851 mitochondrial calcium ion transport; GO:0006874 cellular calcium ion homeostasis; GO:0035725 sodium ion transmembrane transport; GO:0042593 glucose homeostasis; GO:0050796 regulation of insulin secretion; GO:0050896 response to stimulus; GO:0051480 regulation of cytosolic calcium ion concentration; GO:0051560 mitochondrial …
ENSRNOG00000001414	Serpine1	6.97962	3.34e-122	NA	NA	GO:0000302 response to reactive oxygen species; GO:0001525 angiogenesis; GO:0001890 placenta development; GO:0008585 female gonad development; GO:0010469 regulation of receptor activity; GO:0010628 positive regulation of gene expression; GO:0010629 negative regulation of gene expression; GO:0010757 negative regulation of plasminogen activation; GO:0010951 negative regulation of endopeptidase acti…
ENSRNOG00000001417	Plod3	0.65897	0.00331397	NA	NA	GO:0001701 in utero embryonic development; GO:0001886 endothelial cell morphogenesis; GO:0006493 protein O-linked glycosylation; GO:0008104 protein localization; GO:0017185 peptidyl-lysine hydroxylation; GO:0021915 neural tube development; GO:0030199 collagen fibril organization; GO:0032870 cellular response to hormone stimulus; GO:0032963 collagen metabolic process; GO:0042311 vasodilation; GO:0…
ENSRNOG00000001431	Rasa4	2.45643	1.37e-13	NA	NA	GO:0035556 intracellular signal transduction; GO:0043087 regulation of GTPase activity; GO:0046580 negative regulation of Ras protein signal transduction; GO:0071277 cellular response to calcium ion
ENSRNOG00000001432	Dtx2	1.02959	9.64e-08	NA	NA	GO:0007219 Notch signaling pathway; GO:0016567 protein ubiquitination
ENSRNOG00000001451	Fkbp6	-1.53473	0.00892529	NA	NA	GO:0006457 protein folding; GO:0007283 spermatogenesis; GO:0030154 cell differentiation; GO:0031047 gene silencing by RNA; GO:0034587 piRNA metabolic process; GO:0043046 DNA methylation involved in gamete generation; GO:0045070 positive regulation of viral genome replication; GO:0051321 meiotic cell cycle
ENSRNOG00000001480	Ncf1	2.29957	7.68e-29	-1.26709	8.54e-07	GO:0001878 response to yeast; GO:0001909 leukocyte mediated cytotoxicity; GO:0002679 respiratory burst involved in defense response; GO:0006612 protein targeting to membrane; GO:0006691 leukotriene metabolic process; GO:0006915 apoptotic process; GO:0006939 smooth muscle contraction; GO:0006954 inflammatory response; GO:0006968 cellular defense response; GO:0008283 cell proliferation; GO:0009617 …
ENSRNOG00000001518	Itga6	-0.712457	0.00366409	NA	NA	GO:0007160 cell-matrix adhesion; GO:0007229 integrin-mediated signaling pathway; GO:0010668 ectodermal cell differentiation; GO:0010811 positive regulation of cell-substrate adhesion; GO:0010976 positive regulation of neuron projection development; GO:0022409 positive regulation of cell-cell adhesion; GO:0030335 positive regulation of cell migration; GO:0031589 cell-substrate adhesion; GO:0031668…
ENSRNOG00000001548	Nfe2l2	1.90061	7.85e-25	NA	NA	GO:0006351 transcriptionDNA-templated; GO:0006354 DNA-templated transcriptionelongation; GO:0006355 regulation of transcriptionDNA-templated; GO:0006357 regulation of transcription from RNA polymerase II promoter; GO:0006954 inflammatory response; GO:0007568 aging; GO:0009410 response to xenobiotic stimulus; GO:0010033 response to organic substance; GO:0010226 response to lithium ion; GO:0010499 …
ENSRNOG00000001555	Btg3	NA	NA	0.816341	0.00275407	GO:0006979 response to oxidative stress; GO:0008285 negative regulation of cell proliferation; GO:0045930 negative regulation of mitotic cell cycle
ENSRNOG00000001573	Usp25	0.996404	0.0011779	NA	NA	GO:0006511 ubiquitin-dependent protein catabolic process; GO:0006955 immune response; GO:0006979 response to oxidative stress; GO:0007252 I-kappaB phosphorylation; GO:0016071 mRNA metabolic process; GO:0016579 protein deubiquitination; GO:0031098 stress-activated protein kinase signaling cascade; GO:0031647 regulation of protein stability; GO:0070536 protein K63-linked deubiquitination; GO:007110…
ENSRNOG00000001582	Bach1	0.80181	0.00297357	NA	NA	GO:0000083 regulation of transcription involved in G1/S transition of mitotic cell cycle; GO:0000117 regulation of transcription involved in G2/M transition of mitotic cell cycle; GO:0000122 negative regulation of transcription from RNA polymerase II promoter; GO:0006281 DNA repair; GO:0006351 transcriptionDNA-templated; GO:0006354 DNA-templated transcriptionelongation; GO:0006355 regulation of t…
ENSRNOG00000001607	Adamts1	2.08057	3.21e-08	NA	NA	GO:0001542 ovulation from ovarian follicle; GO:0001822 kidney development; GO:0006508 proteolysis; GO:0007229 integrin-mediated signaling pathway; GO:0010976 positive regulation of neuron projection development; GO:0016525 negative regulation of angiogenesis; GO:0030198 extracellular matrix organization; GO:0030728 ovulation; GO:0044691 tooth eruption; GO:0060347 heart trabecula formation; GO:007…
ENSRNOG00000001647	Ets2	0.904837	5.65e-09	NA	NA	GO:0000122 negative regulation of transcription from RNA polymerase II promoter; GO:0001712 ectodermal cell fate commitment; GO:0006357 regulation of transcription from RNA polymerase II promoter; GO:0007498 mesoderm development; GO:0030154 cell differentiation; GO:0045893 positive regulation of transcriptionDNA-templated; GO:0045944 positive regulation of transcription from RNA polymerase II pro…
ENSRNOG00000001684	Ripply3	-1.22485	0.00179596	NA	NA	GO:0000122 negative regulation of transcription from RNA polymerase II promoter; GO:0007507 heart development; GO:0008283 cell proliferation; GO:0008285 negative regulation of cell proliferation; GO:0009880 embryonic pattern specification; GO:0060037 pharyngeal system development
ENSRNOG00000001704	Runx1	2.00966	1.85e-10	NA	NA	GO:0000122 negative regulation of transcription from RNA polymerase II promoter; GO:0001501 skeletal system development; GO:0001503 ossification; GO:0001701 in utero embryonic development; GO:0001889 liver development; GO:0002062 chondrocyte differentiation; GO:0002318 myeloid progenitor cell differentiation; GO:0002573 myeloid leukocyte differentiation; GO:0002667 regulation of T cell anergy; GO…
ENSRNOG00000001713	Il13ra1	2.27787	4.77e-14	NA	NA	GO:0002639 positive regulation of immunoglobulin production; GO:0008284 positive regulation of cell proliferation; GO:0019221 cytokine-mediated signaling pathway; GO:0030890 positive regulation of B cell proliferation; GO:0035772 interleukin-13-mediated signaling pathway; GO:0038165 oncostatin-M-mediated signaling pathway; GO:0048861 leukemia inhibitory factor signaling pathway
ENSRNOG00000001728	Fam43a	0.946476	5.77e-07	NA	NA	NA
ENSRNOG00000001736	Bdh1	-0.656462	1.52e-05	NA	NA	GO:0001889 liver development; GO:0006629 lipid metabolic process; GO:0007420 brain development; GO:0007584 response to nutrient; GO:0008202 steroid metabolic process; GO:0009410 response to xenobiotic stimulus; GO:0009636 response to toxic substance; GO:0009725 response to hormone; GO:0032355 response to estradiol; GO:0032868 response to insulin; GO:0042594 response to starvation; GO:0045471 resp…
ENSRNOG00000001766	Tfrc	-1.0701	1.47e-06	NA	NA	GO:0001666 response to hypoxia; GO:0001934 positive regulation of protein phosphorylation; GO:0006826 iron ion transport; GO:0006879 cellular iron ion homeostasis; GO:0006953 acute-phase response; GO:0007568 aging; GO:0007584 response to nutrient; GO:0010033 response to organic substance; GO:0010035 response to inorganic substance; GO:0010039 response to iron ion; GO:0010042 response to manganese…
ENSRNOG00000001794	Muc13	2.58419	1.11e-08	NA	NA	GO:0030277 maintenance of gastrointestinal epithelium
ENSRNOG00000001834	Mzt2b	1.07622	6.99e-05	NA	NA	NA
ENSRNOG00000001851	Far2	-0.691466	0.00080595	NA	NA	GO:0006629 lipid metabolic process; GO:0035336 long-chain fatty-acyl-CoA metabolic process
ENSRNOG00000001908	Klhl6	-1.24481	2.4e-05	NA	NA	GO:0002467 germinal center formation; GO:0009617 response to bacterium; GO:0050853 B cell receptor signaling pathway
ENSRNOG00000001926	Cldn1	0.986035	0.00857076	NA	NA	GO:0007155 cell adhesion; GO:0007568 aging; GO:0008065 establishment of blood-nerve barrier; GO:0009636 response to toxic substance; GO:0016338 calcium-independent cell-cell adhesion via plasma membrane cell-adhesion molecules; GO:0030335 positive regulation of cell migration; GO:0032496 response to lipopolysaccharide; GO:0034331 cell junction maintenance; GO:0042538 hyperosmotic salinity respons…
ENSRNOG00000001928	Il1rap	1.19199	3.53e-06	NA	NA	GO:0006954 inflammatory response; GO:0019221 cytokine-mediated signaling pathway; GO:0032736 positive regulation of interleukin-13 production; GO:0032753 positive regulation of interleukin-4 production; GO:0032754 positive regulation of interleukin-5 production; GO:0032755 positive regulation of interleukin-6 production; GO:0038172 interleukin-33-mediated signaling pathway; GO:0051092 positive re…
ENSRNOG00000001953	Bace2	1.97276	3.2e-11	NA	NA	GO:0006509 membrane protein ectodomain proteolysis; GO:0016485 protein processing; GO:0032438 melanosome organization; GO:0042593 glucose homeostasis; GO:0042985 negative regulation of amyloid precursor protein biosynthetic process; GO:0048143 astrocyte activation; GO:0050435 beta-amyloid metabolic process
ENSRNOG00000001959	Mx1	6.56096	1.48e-85	NA	NA	GO:0009615 response to virus; GO:0045071 negative regulation of viral genome replication; GO:0045087 innate immune response; GO:0051607 defense response to virus; GO:0070106 interleukin-27-mediated signaling pathway
ENSRNOG00000001963	Mx1	4.6412	1.92e-77	NA	NA	GO:0009615 response to virus; GO:0009617 response to bacterium; GO:0016197 endosomal transport; GO:0034340 response to type I interferon; GO:0035455 response to interferon-alpha; GO:0045071 negative regulation of viral genome replication; GO:0045087 innate immune response; GO:0046822 regulation of nucleocytoplasmic transport; GO:0051607 defense response to virus; GO:0051726 regulation of cell cyc…
ENSRNOG00000001976	Tmprss2	4.11104	4.9e-29	NA	NA	GO:0006508 proteolysis; GO:0006897 endocytosis; GO:0016540 protein autoprocessing; GO:0046598 positive regulation of viral entry into host cell
ENSRNOG00000001979	Rcan1	0.722881	0.00750204	NA	NA	GO:0002931 response to ischemia; GO:0006979 response to oxidative stress; GO:0007165 signal transduction; GO:0007519 skeletal muscle tissue development; GO:0007614 short-term memory; GO:0009612 response to mechanical stimulus; GO:0019722 calcium-mediated signaling; GO:0031987 locomotion involved in locomotory behavior; GO:0033173 calcineurin-NFAT signaling cascade; GO:0043627 response to estrogen…
ENSRNOG00000002045	Anxa3	1.74293	1.41e-08	NA	NA	GO:0006909 phagocytosis; GO:0010595 positive regulation of endothelial cell migration; GO:0021766 hippocampus development; GO:0031100 animal organ regeneration; GO:0042742 defense response to bacterium; GO:0043312 neutrophil degranulation; GO:0045766 positive regulation of angiogenesis; GO:0051054 positive regulation of DNA metabolic process; GO:0051091 positive regulation of sequence-specific DN…
ENSRNOG00000002134	Gbp6-ps1	5.21563	1.16e-43	NA	NA	NA
ENSRNOG00000002159	Gpat3	1.93455	1.52e-22	NA	NA	GO:0006072 glycerol-3-phosphate metabolic process; GO:0008654 phospholipid biosynthetic process; GO:0016024 CDP-diacylglycerol biosynthetic process; GO:0019432 triglyceride biosynthetic process; GO:0032006 regulation of TOR signaling
ENSRNOG00000002161	Tlr6	1.84788	3.35e-11	-0.937177	0.00237345	GO:0001774 microglial cell activation; GO:0001775 cell activation; GO:0002224 toll-like receptor signaling pathway; GO:0002755 MyD88-dependent toll-like receptor signaling pathway; GO:0006954 inflammatory response; GO:0006955 immune response; GO:0010628 positive regulation of gene expression; GO:0032493 response to bacterial lipoprotein; GO:0032717 negative regulation of interleukin-8 production;…
ENSRNOG00000002188	Hpse	1.85323	6.64e-16	NA	NA	GO:0001954 positive regulation of cell-matrix adhesion; GO:0002542 Factor XII activation; GO:0006954 inflammatory response; GO:0007160 cell-matrix adhesion; GO:0008284 positive regulation of cell proliferation; GO:0010033 response to organic substance; GO:0010508 positive regulation of autophagy; GO:0010575 positive regulation of vascular endothelial growth factor production; GO:0030194 positive …
ENSRNOG00000002191	LOC498368	-1.1151	0.0078498	NA	NA	NA
ENSRNOG00000002217	Plac8	5.3654	1.49e-43	-1.07432	0.00175083	GO:0006366 transcription from RNA polymerase II promoter; GO:0008284 positive regulation of cell proliferation; GO:0009409 response to cold; GO:0040015 negative regulation of multicellular organism growth; GO:0042742 defense response to bacterium; GO:0043066 negative regulation of apoptotic process; GO:0045944 positive regulation of transcription from RNA polymerase II promoter; GO:0050873 brown …
ENSRNOG00000002218	Stbd1	1.61819	2.08e-06	NA	NA	GO:0005980 glycogen catabolic process; GO:0006897 endocytosis; GO:0046907 intracellular transport; GO:0061723 glycophagy; GO:0061753 substrate localization to autophagosome
ENSRNOG00000002256	Art3	6.49776	1e-105	NA	NA	GO:0006471 protein ADP-ribosylation; GO:0018120 peptidyl-arginine ADP-ribosylation
ENSRNOG00000002305	Slc15a2	-1.01688	0.00167137	NA	NA	GO:0006857 oligopeptide transport; GO:0015031 protein transport; GO:0015835 peptidoglycan transport; GO:0035672 oligopeptide transmembrane transport; GO:0042908 xenobiotic transport; GO:0042938 dipeptide transport; GO:0045087 innate immune response; GO:0055085 transmembrane transport; GO:0070293 renal absorption; GO:0070424 regulation of nucleotide-binding oligomerization domain containing signal…
ENSRNOG00000002309	Hlx	3.41	2.61e-32	-0.923522	0.00395537	GO:0001889 liver development; GO:0006357 regulation of transcription from RNA polymerase II promoter; GO:0007519 skeletal muscle tissue development; GO:0008283 cell proliferation; GO:0008284 positive regulation of cell proliferation; GO:0030154 cell differentiation; GO:0035265 organ growth; GO:0045063 T-helper 1 cell differentiation; GO:0045064 T-helper 2 cell differentiation; GO:0045627 positive…
ENSRNOG00000002312	Atp10d	0.808223	0.00095947	NA	NA	GO:0045332 phospholipid translocation
ENSRNOG00000002341	Trim25	2.96206	2.56e-20	NA	NA	GO:0006511 ubiquitin-dependent protein catabolic process; GO:0006513 protein monoubiquitination; GO:0019076 viral release from host cell; GO:0030433 ubiquitin-dependent ERAD pathway; GO:0032880 regulation of protein localization; GO:0033280 response to vitamin D; GO:0043123 positive regulation of I-kappaB kinase/NF-kappaB signaling; GO:0043627 response to estrogen; GO:0044790 negative regulation …
ENSRNOG00000002381	Bmp3	NA	NA	1.13807	0.00089651	GO:0001649 osteoblast differentiation; GO:0007165 signal transduction; GO:0010862 positive regulation of pathway-restricted SMAD protein phosphorylation; GO:0030509 BMP signaling pathway; GO:0045944 positive regulation of transcription from RNA polymerase II promoter; GO:0051216 cartilage development; GO:0060395 SMAD protein signal transduction
ENSRNOG00000002403	Niban1	1.50606	2.06e-05	NA	NA	GO:0001933 negative regulation of protein phosphorylation; GO:0001934 positive regulation of protein phosphorylation; GO:0034976 response to endoplasmic reticulum stress; GO:0045727 positive regulation of translation
ENSRNOG00000002408	Rbm47	2.52007	9.06e-14	NA	NA	GO:0000381 regulation of alternative mRNA splicingvia spliceosome; GO:0002244 hematopoietic progenitor cell differentiation; GO:0016554 cytidine to uridine editing; GO:0032733 positive regulation of interleukin-10 production; GO:0060340 positive regulation of type I interferon-mediated signaling pathway; GO:0070935 3'-UTR-mediated mRNA stabilization
ENSRNOG00000002425	Pctp	1.26081	1.08e-06	NA	NA	GO:0008203 cholesterol metabolic process; GO:0015914 phospholipid transport
ENSRNOG00000002428	Lpar4	-1.30785	1.01e-07	NA	NA	GO:0007186 G-protein coupled receptor signaling pathway; GO:0035025 positive regulation of Rho protein signal transduction; GO:0051482 positive regulation of cytosolic calcium ion concentration involved in phospholipase C-activating G-protein coupled signaling pathway
ENSRNOG00000002434	Tmem100	1.34973	7.96e-06	NA	NA	GO:0001525 angiogenesis; GO:0001570 vasculogenesis; GO:0001701 in utero embryonic development; GO:0003197 endocardial cushion development; GO:0003198 epithelial to mesenchymal transition involved in endocardial cushion formation; GO:0007219 Notch signaling pathway; GO:0030509 BMP signaling pathway; GO:0043491 protein kinase B signaling; GO:0045603 positive regulation of endothelial cell different…
ENSRNOG00000002470	Ifi47	5.69549	1.71e-78	NA	NA	GO:0006952 defense response; GO:0035458 cellular response to interferon-beta
ENSRNOG00000002520	Litaf	2.16024	4.25e-39	NA	NA	GO:0001817 regulation of cytokine production; GO:0007568 aging; GO:0010935 regulation of macrophage cytokine production; GO:0032496 response to lipopolysaccharide; GO:0043123 positive regulation of I-kappaB kinase/NF-kappaB signaling; GO:0045944 positive regulation of transcription from RNA polymerase II promoter; GO:0071222 cellular response to lipopolysaccharide; GO:1901223 negative regulation …
ENSRNOG00000002525	Ptgs2	0.841354	0.00132057	1.10394	0.000433511	GO:0001516 prostaglandin biosynthetic process; GO:0001525 angiogenesis; GO:0006954 inflammatory response; GO:0006979 response to oxidative stress; GO:0007566 embryo implantation; GO:0007568 aging; GO:0007612 learning; GO:0007613 memory; GO:0008217 regulation of blood pressure; GO:0008284 positive regulation of cell proliferation; GO:0008285 negative regulation of cell proliferation; GO:0009314 re…
ENSRNOG00000002540	Rhoh	2.89372	2.13e-23	-1.13515	0.000512431	GO:0007015 actin filament organization; GO:0007163 establishment or maintenance of cell polarity; GO:0008045 motor neuron axon guidance; GO:0008360 regulation of cell shape; GO:0016477 cell migration; GO:0016601 Rac protein signal transduction; GO:0030031 cell projection assembly; GO:0030036 actin cytoskeleton organization; GO:0030217 T cell differentiation; GO:0030865 cortical cytoskeleton organ…
ENSRNOG00000002568	Socs1	3.52574	1.24e-22	NA	NA	GO:0001817 regulation of cytokine production; GO:0001932 regulation of protein phosphorylation; GO:0007259 JAK-STAT cascade; GO:0009410 response to xenobiotic stimulus; GO:0010533 regulation of activation of Janus kinase activity; GO:0016567 protein ubiquitination; GO:0019221 cytokine-mediated signaling pathway; GO:0030225 macrophage differentiation; GO:0031100 animal organ regeneration; GO:00323…
ENSRNOG00000002579	Parm1	0.625483	0.00881435	NA	NA	GO:0006915 apoptotic process; GO:0051973 positive regulation of telomerase activity
ENSRNOG00000002610	Carhsp1	1.79278	4.16e-11	NA	NA	GO:0043488 regulation of mRNA stability
ENSRNOG00000002643	Ugdh	0.618988	8.98e-05	NA	NA	GO:0001702 gastrulation with mouth forming second; GO:0005975 carbohydrate metabolic process; GO:0006024 glycosaminoglycan biosynthetic process; GO:0006065 UDP-glucuronate biosynthetic process; GO:0015012 heparan sulfate proteoglycan biosynthetic process; GO:0030206 chondroitin sulfate biosynthetic process; GO:0034214 protein hexamerization; GO:0048666 neuron development
ENSRNOG00000002657	Pla2g4a	1.38971	1.06e-08	NA	NA	GO:0001516 prostaglandin biosynthetic process; GO:0001542 ovulation from ovarian follicle; GO:0001554 luteolysis; GO:0002827 positive regulation of T-helper 1 type immune response; GO:0006071 glycerol metabolic process; GO:0006640 monoacylglycerol biosynthetic process; GO:0006663 platelet activating factor biosynthetic process; GO:0007568 aging; GO:0008284 positive regulation of cell proliferatio…
ENSRNOG00000002659	Ciita	2.84879	2.14e-11	NA	NA	GO:0000122 negative regulation of transcription from RNA polymerase II promoter; GO:0006355 regulation of transcriptionDNA-templated; GO:0006954 inflammatory response; GO:0007568 aging; GO:0034341 response to interferon-gamma; GO:0045087 innate immune response; GO:0045345 positive regulation of MHC class I biosynthetic process; GO:0045348 positive regulation of MHC class II biosynthetic process; …
ENSRNOG00000002664	Emp2	0.968232	0.00613852	NA	NA	GO:0001765 membrane raft assembly; GO:0001787 natural killer cell proliferation; GO:0001913 T cell mediated cytotoxicity; GO:0001952 regulation of cell-matrix adhesion; GO:0001954 positive regulation of cell-matrix adhesion; GO:0003093 regulation of glomerular filtration; GO:0007015 actin filament organization; GO:0007155 cell adhesion; GO:0007160 cell-matrix adhesion; GO:0007566 embryo implantat…
ENSRNOG00000002723	Sele	2.68059	1.99e-16	NA	NA	GO:0002092 positive regulation of receptor internalization; GO:0002687 positive regulation of leukocyte migration; GO:0006954 inflammatory response; GO:0007155 cell adhesion; GO:0007157 heterophilic cell-cell adhesion via plasma membrane cell adhesion molecules; GO:0007159 leukocyte cell-cell adhesion; GO:0007202 activation of phospholipase C activity; GO:0030029 actin filament-based process; GO:…
ENSRNOG00000002728	Btc	1.8638	3.09e-07	NA	NA	GO:0006260 DNA replication; GO:0006915 apoptotic process; GO:0007173 epidermal growth factor receptor signaling pathway; GO:0008283 cell proliferation; GO:0008284 positive regulation of cell proliferation; GO:0030154 cell differentiation; GO:0035810 positive regulation of urine volume; GO:0038134 ERBB2-EGFR signaling pathway; GO:0038138 ERBB4-ERBB4 signaling pathway; GO:0043066 negative regulatio…
ENSRNOG00000002730	Rgs5	-0.901771	0.000161062	NA	NA	GO:0007165 signal transduction; GO:0009968 negative regulation of signal transduction; GO:1904706 negative regulation of vascular smooth muscle cell proliferation
ENSRNOG00000002754	Areg	NA	NA	1.19159	0.00038292	GO:0007173 epidermal growth factor receptor signaling pathway; GO:0007186 G-protein coupled receptor signaling pathway; GO:0007417 central nervous system development; GO:0008284 positive regulation of cell proliferation; GO:0014009 glial cell proliferation; GO:0014070 response to organic cyclic compound; GO:0031175 neuron projection development; GO:0032355 response to estradiol; GO:0038134 ERBB2-…
ENSRNOG00000002776	Sell	5.34542	1.08e-41	-1.91662	2.53e-11	GO:0007155 cell adhesion; GO:0007157 heterophilic cell-cell adhesion via plasma membrane cell adhesion molecules; GO:0016339 calcium-dependent cell-cell adhesion via plasma membrane cell adhesion molecules; GO:0033198 response to ATP; GO:0034097 response to cytokine; GO:0034201 response to oleic acid; GO:0042981 regulation of apoptotic process; GO:0050900 leukocyte migration; GO:0050901 leukocyte…
ENSRNOG00000002784	Pou3f4	-0.825393	0.00662506	NA	NA	GO:0006357 regulation of transcription from RNA polymerase II promoter; GO:0006366 transcription from RNA polymerase II promoter; GO:0007605 sensory perception of sound; GO:0021879 forebrain neuron differentiation; GO:0048839 inner ear development; GO:0090103 cochlea morphogenesis; GO:2001054 negative regulation of mesenchymal cell apoptotic process
ENSRNOG00000002810	Gfpt2	0.616643	0.000314365	NA	NA	GO:0006002 fructose 6-phosphate metabolic process; GO:0006047 UDP-N-acetylglucosamine metabolic process; GO:0006048 UDP-N-acetylglucosamine biosynthetic process; GO:0006487 protein N-linked glycosylation; GO:0006541 glutamine metabolic process; GO:1990830 cellular response to leukemia inhibitory factor
ENSRNOG00000002818	Eftud2	0.70233	0.00499595	NA	NA	GO:0000398 mRNA splicingvia spliceosome; GO:0042220 response to cocaine; GO:0071466 cellular response to xenobiotic stimulus
ENSRNOG00000002826	Hsd17b7	-0.935341	8.78e-08	NA	NA	GO:0006694 steroid biosynthetic process; GO:0006695 cholesterol biosynthetic process; GO:0006703 estrogen biosynthetic process; GO:0007399 nervous system development; GO:0007420 brain development; GO:0008209 androgen metabolic process; GO:0009410 response to xenobiotic stimulus; GO:0014070 response to organic cyclic compound; GO:0021766 hippocampus development; GO:0030154 cell differentiation; GO…
ENSRNOG00000002843	Cxcl6	4.97425	7.6e-44	NA	NA	GO:0001776 leukocyte homeostasis; GO:0006952 defense response; GO:0006954 inflammatory response; GO:0007165 signal transduction; GO:0010332 response to gamma radiation; GO:0010976 positive regulation of neuron projection development; GO:0030593 neutrophil chemotaxis; GO:0030901 midbrain development; GO:0031100 animal organ regeneration; GO:0032496 response to lipopolysaccharide; GO:0032642 regula…
ENSRNOG00000002866	Rassf6	1.04911	0.00759656	NA	NA	GO:0006915 apoptotic process; GO:0007165 signal transduction; GO:0042981 regulation of apoptotic process; GO:0043065 positive regulation of apoptotic process
ENSRNOG00000002879	Psen2	0.775214	1.95e-05	NA	NA	GO:0000122 negative regulation of transcription from RNA polymerase II promoter; GO:0001666 response to hypoxia; GO:0001708 cell fate specification; GO:0001756 somitogenesis; GO:0001921 positive regulation of receptor recycling; GO:0001933 negative regulation of protein phosphorylation; GO:0001942 hair follicle development; GO:0002244 hematopoietic progenitor cell differentiation; GO:0002286 T ce…
ENSRNOG00000002905	Ccdc103	1.6116	0.000884589	NA	NA	GO:0001947 heart looping; GO:0003341 cilium movement; GO:0003351 epithelial cilium movement; GO:0007368 determination of left/right symmetry; GO:0036158 outer dynein arm assembly; GO:0036159 inner dynein arm assembly; GO:0070286 axonemal dynein complex assembly; GO:0071907 determination of digestive tract left/right asymmetry
ENSRNOG00000002916	Ca4	1.49205	3.77e-10	-0.892122	0.00446612	GO:0006730 one-carbon metabolic process; GO:0009410 response to xenobiotic stimulus; GO:0015701 bicarbonate transport; GO:0048513 animal organ development; GO:0048545 response to steroid hormone
ENSRNOG00000002917	Sec14l5	-1.51402	0.00132135	NA	NA	NA
ENSRNOG00000002919	Gfap	2.72095	1.51e-19	NA	NA	GO:0006886 intracellular protein transport; GO:0007010 cytoskeleton organization; GO:0009611 response to wounding; GO:0010467 gene expression; GO:0010625 positive regulation of Schwann cell proliferation; GO:0010977 negative regulation of neuron projection development; GO:0014002 astrocyte development; GO:0014010 Schwann cell proliferation; GO:0030198 extracellular matrix organization; GO:0031102…
ENSRNOG00000002946	Socs3	4.72059	5.96e-41	NA	NA	NA
ENSRNOG00000002963	C1ql1	-0.624695	0.00478925	NA	NA	GO:0016322 neuron remodeling; GO:0061743 motor learning; GO:0099558 maintenance of synapse structure; GO:1905806 regulation of synapse disassembly
ENSRNOG00000003064	Bst1	4.41355	4.3e-48	-1.59086	1.59e-08	GO:0001952 regulation of cell-matrix adhesion; GO:0008284 positive regulation of cell proliferation; GO:0030890 positive regulation of B cell proliferation; GO:0032956 regulation of actin cytoskeleton organization; GO:0050727 regulation of inflammatory response; GO:0050730 regulation of peptidyl-tyrosine phosphorylation; GO:0050848 regulation of calcium-mediated signaling; GO:0090022 regulation o…
ENSRNOG00000003069	Cd38	1.72731	1.28e-11	NA	NA	GO:0001666 response to hypoxia; GO:0007204 positive regulation of cytosolic calcium ion concentration; GO:0007565 female pregnancy; GO:0008284 positive regulation of cell proliferation; GO:0009410 response to xenobiotic stimulus; GO:0009725 response to hormone; GO:0010977 negative regulation of neuron projection development; GO:0014824 artery smooth muscle contraction; GO:0030307 positive regulat…
ENSRNOG00000003098	Prom1	-1.78682	1.03e-12	NA	NA	GO:0010842 retina layer formation; GO:0045494 photoreceptor cell maintenance; GO:0060042 retina morphogenesis in camera-type eye; GO:0060219 camera-type eye photoreceptor cell differentiation; GO:0072112 glomerular visceral epithelial cell differentiation; GO:0072139 glomerular parietal epithelial cell differentiation; GO:2000768 positive regulation of nephron tubule epithelial cell differentiati…
ENSRNOG00000003134	Slc4a4	-1.11808	4.56e-05	0.84651	0.00680118	GO:0006814 sodium ion transport; GO:0006885 regulation of pH; GO:0015698 inorganic anion transport; GO:0015701 bicarbonate transport; GO:0035725 sodium ion transmembrane transport; GO:0036376 sodium ion export from cell; GO:0042391 regulation of membrane potential; GO:0045821 positive regulation of glycolytic process; GO:0050801 ion homeostasis; GO:0051453 regulation of intracellular pH; GO:00516…
ENSRNOG00000003170	Nlrp3	1.58737	2.36e-12	NA	NA	GO:0002523 leukocyte migration involved in inflammatory response; GO:0002526 acute inflammatory response; GO:0002674 negative regulation of acute inflammatory response; GO:0002720 positive regulation of cytokine production involved in immune response; GO:0002830 positive regulation of type 2 immune response; GO:0006919 activation of cysteine-type endopeptidase activity involved in apoptotic proce…
ENSRNOG00000003187	Armcx5	NA	NA	0.93294	0.00209216	NA
ENSRNOG00000003217	Lgals3bp	4.18455	6.86e-65	NA	NA	GO:0006897 endocytosis; GO:0007155 cell adhesion
ENSRNOG00000003244	Ltc4s	-2.87118	1.66e-16	NA	NA	GO:0006691 leukotriene metabolic process; GO:0009410 response to xenobiotic stimulus; GO:0010035 response to inorganic substance; GO:0019370 leukotriene biosynthetic process; GO:0032496 response to lipopolysaccharide; GO:0042759 long-chain fatty acid biosynthetic process; GO:0048678 response to axon injury; GO:0071222 cellular response to lipopolysaccharide; GO:0071299 cellular response to vitami…
ENSRNOG00000003278	Map3k14	1.04713	8e-07	NA	NA	GO:0006468 protein phosphorylation; GO:0006955 immune response; GO:0007249 I-kappaB kinase/NF-kappaB signaling; GO:0032147 activation of protein kinase activity; GO:0038061 NIK/NF-kappaB signaling; GO:0043123 positive regulation of I-kappaB kinase/NF-kappaB signaling; GO:0051607 defense response to virus; GO:0071260 cellular response to mechanical stimulus
ENSRNOG00000003280	Grin2c	-1.06852	1.16e-07	NA	NA	GO:0007268 chemical synaptic transmission; GO:0009611 response to wounding; GO:0019722 calcium-mediated signaling; GO:0033058 directional locomotion; GO:0034220 ion transmembrane transport; GO:0035235 ionotropic glutamate receptor signaling pathway; GO:0035249 synaptic transmissionglutamatergic; GO:0042177 negative regulation of protein catabolic process; GO:0042391 regulation of membrane potenti…
ENSRNOG00000003289	Lap3	1.17428	5.39e-07	NA	NA	GO:0006508 proteolysis
ENSRNOG00000003300	Btg2	1.34109	1.29e-16	NA	NA	GO:0000122 negative regulation of transcription from RNA polymerase II promoter; GO:0006479 protein methylation; GO:0006974 cellular response to DNA damage stimulus; GO:0007405 neuroblast proliferation; GO:0007406 negative regulation of neuroblast proliferation; GO:0008285 negative regulation of cell proliferation; GO:0008306 associative learning; GO:0009612 response to mechanical stimulus; GO:00…
ENSRNOG00000003310	Tmem63a	2.04206	1.07e-23	-0.929109	0.000272184	GO:0098655 cation transmembrane transport
ENSRNOG00000003338	Pmp22	0.661109	0.00156834	NA	NA	GO:0006914 autophagy; GO:0006955 immune response; GO:0007049 cell cycle; GO:0007155 cell adhesion; GO:0007422 peripheral nervous system development; GO:0007618 mating; GO:0007628 adult walking behavior; GO:0008203 cholesterol metabolic process; GO:0008219 cell death; GO:0008285 negative regulation of cell proliferation; GO:0008344 adult locomotory behavior; GO:0009617 response to bacterium; GO:00…
ENSRNOG00000003384	Hs3st3b1	2.19825	3.96e-07	NA	NA	GO:0001658 branching involved in ureteric bud morphogenesis; GO:0006024 glycosaminoglycan biosynthetic process; GO:0006477 protein sulfation; GO:0015012 heparan sulfate proteoglycan biosynthetic process
ENSRNOG00000003546	Tnfrsf12a	2.40436	2.65e-15	NA	NA	GO:0006931 substrate-dependent cell migrationcell attachment to substrate; GO:0007155 cell adhesion; GO:0043065 positive regulation of apoptotic process; GO:0045765 regulation of angiogenesis; GO:0045773 positive regulation of axon extension; GO:0061041 regulation of wound healing; GO:0097191 extrinsic apoptotic signaling pathway; GO:2001238 positive regulation of extrinsic apoptotic signaling pa…
ENSRNOG00000003587	Vegfd	1.16431	0.00104029	NA	NA	GO:0001525 angiogenesis; GO:0001666 response to hypoxia; GO:0001934 positive regulation of protein phosphorylation; GO:0001938 positive regulation of endothelial cell proliferation; GO:0002040 sprouting angiogenesis; GO:0007165 signal transduction; GO:0008283 cell proliferation; GO:0008284 positive regulation of cell proliferation; GO:0009617 response to bacterium; GO:0030947 regulation of vascul…
ENSRNOG00000003600	Pnpt1	1.27913	4.64e-08	NA	NA	GO:0000957 mitochondrial RNA catabolic process; GO:0000958 mitochondrial mRNA catabolic process; GO:0000962 positive regulation of mitochondrial RNA catabolic process; GO:0000964 mitochondrial RNA 5'-end processing; GO:0000965 mitochondrial RNA 3'-end processing; GO:0006401 RNA catabolic process; GO:0006402 mRNA catabolic process; GO:0034599 cellular response to oxidative stress; GO:0035458 cellu…
ENSRNOG00000003622	Cybb	4.61724	3.59e-75	-0.971628	0.00109509	GO:0006801 superoxide metabolic process; GO:0006952 defense response; GO:0006954 inflammatory response; GO:0007584 response to nutrient; GO:0009410 response to xenobiotic stimulus; GO:0022900 electron transport chain; GO:0032760 positive regulation of tumor necrosis factor production; GO:0042554 superoxide anion generation; GO:0045087 innate immune response; GO:0045730 respiratory burst; GO:00457…
ENSRNOG00000003687	Rgs2	NA	NA	1.56972	1.37e-07	GO:0001975 response to amphetamine; GO:0006417 regulation of translation; GO:0007049 cell cycle; GO:0007283 spermatogenesis; GO:0007420 brain development; GO:0008277 regulation of G-protein coupled receptor protein signaling pathway; GO:0010519 negative regulation of phospholipase activity; GO:0010614 negative regulation of cardiac muscle hypertrophy; GO:0010976 positive regulation of neuron proj…
ENSRNOG00000003705	Bmx	2.18281	4.03e-09	NA	NA	GO:0002250 adaptive immune response; GO:0007165 signal transduction; GO:0018108 peptidyl-tyrosine phosphorylation; GO:0035556 intracellular signal transduction; GO:0038083 peptidyl-tyrosine autophosphorylation; GO:0046777 protein autophosphorylation; GO:0050853 B cell receptor signaling pathway
ENSRNOG00000003716	Batf3	1.29165	0.00095467	NA	NA	GO:0000122 negative regulation of transcription from RNA polymerase II promoter; GO:0006357 regulation of transcription from RNA polymerase II promoter; GO:0009615 response to virus; GO:0043011 myeloid dendritic cell differentiation; GO:0097028 dendritic cell differentiation
ENSRNOG00000003745	Atf3	4.72837	3.83e-48	1.35422	1.15e-05	GO:0000122 negative regulation of transcription from RNA polymerase II promoter; GO:0001709 cell fate determination; GO:0006094 gluconeogenesis; GO:0006357 regulation of transcription from RNA polymerase II promoter; GO:0008284 positive regulation of cell proliferation; GO:0010033 response to organic substance; GO:0010628 positive regulation of gene expression; GO:0030968 endoplasmic reticulum un…
ENSRNOG00000003748	Tasl	3.91535	5.83e-25	-1.90033	2.24e-12	GO:0034121 regulation of toll-like receptor signaling pathway; GO:0034157 positive regulation of toll-like receptor 7 signaling pathway; GO:0034161 positive regulation of toll-like receptor 8 signaling pathway; GO:0035751 regulation of lysosomal lumen pH; GO:0045089 positive regulation of innate immune response
ENSRNOG00000003806	Gpr65	1.64654	0.00013072	NA	NA	NA
ENSRNOG00000003809	Sat1	0.804554	0.00187588	NA	NA	GO:0001525 angiogenesis; GO:0006595 polyamine metabolic process; GO:0006596 polyamine biosynthetic process; GO:0006598 polyamine catabolic process; GO:0009447 putrescine catabolic process; GO:0032918 spermidine acetylation; GO:0032919 spermine acetylation; GO:0042127 regulation of cell proliferation
ENSRNOG00000003895	Rgs1	3.93432	6.4e-34	NA	NA	GO:0007165 signal transduction; GO:0007186 G-protein coupled receptor signaling pathway; GO:0008277 regulation of G-protein coupled receptor protein signaling pathway; GO:0009617 response to bacterium; GO:0009968 negative regulation of signal transduction; GO:0043547 positive regulation of GTPase activity; GO:0061737 leukotriene signaling pathway
ENSRNOG00000003927	Cd55	1.14953	0.000242157	NA	NA	GO:0002456 T cell mediated immunity; GO:0002726 positive regulation of T cell cytokine production; GO:0007204 positive regulation of cytosolic calcium ion concentration; GO:0007283 spermatogenesis; GO:0030449 regulation of complement activation; GO:0030450 regulation of complement activationclassical pathway; GO:0031664 regulation of lipopolysaccharide-mediated signaling pathway; GO:0043434 respo…
ENSRNOG00000003954	Il2rg	1.89371	1.14e-20	NA	NA	GO:0010468 regulation of gene expression; GO:0010628 positive regulation of gene expression; GO:0019221 cytokine-mediated signaling pathway; GO:0032831 positive regulation of CD4-positiveCD25-positivealpha-beta regulatory T cell differentiation; GO:0033089 positive regulation of T cell differentiation in thymus; GO:0035723 interleukin-15-mediated signaling pathway; GO:0045579 positive regulation …
ENSRNOG00000003969	Fam20a	-1.477	3.87e-08	NA	NA	GO:0001934 positive regulation of protein phosphorylation; GO:0009617 response to bacterium; GO:0031214 biomineral tissue development; GO:0044691 tooth eruption; GO:0055074 calcium ion homeostasis; GO:0070166 enamel mineralization
ENSRNOG00000003977	Dusp1	2.64776	4.03e-23	NA	NA	NA
ENSRNOG00000003984	Apln	-2.07816	1.46e-18	NA	NA	GO:0001525 angiogenesis; GO:0002026 regulation of the force of heart contraction; GO:0003085 negative regulation of systemic arterial blood pressure; GO:0007369 gastrulation; GO:0007631 feeding behavior; GO:0008284 positive regulation of cell proliferation; GO:0010460 positive regulation of heart rate; GO:0010629 negative regulation of gene expression; GO:0031652 positive regulation of heat gener…
ENSRNOG00000003992	Pik3r6	-1.02064	0.000222456	NA	NA	GO:0007186 G-protein coupled receptor signaling pathway; GO:0042269 regulation of natural killer cell mediated cytotoxicity; GO:0043406 positive regulation of MAP kinase activity; GO:0045582 positive regulation of T cell differentiation; GO:0045766 positive regulation of angiogenesis; GO:0046854 phosphatidylinositol phosphorylation
ENSRNOG00000004019	Phlda1	1.15124	3.02e-07	NA	NA	GO:0006915 apoptotic process; GO:0021879 forebrain neuron differentiation; GO:0043065 positive regulation of apoptotic process; GO:0045210 FasL biosynthetic process
ENSRNOG00000004091	Cwc25	NA	NA	0.993229	8.7e-05	GO:0000398 mRNA splicingvia spliceosome
ENSRNOG00000004100	Trib1	2.26937	2.51e-26	NA	NA	GO:0006468 protein phosphorylation; GO:0006469 negative regulation of protein kinase activity; GO:0007254 JNK cascade; GO:0014912 negative regulation of smooth muscle cell migration; GO:0031665 negative regulation of lipopolysaccharide-mediated signaling pathway; GO:0032436 positive regulation of proteasomal ubiquitin-dependent protein catabolic process; GO:0032496 response to lipopolysaccharide;…
ENSRNOG00000004111	Soat1	0.945559	5.5e-08	NA	NA	GO:0008203 cholesterol metabolic process; GO:0010742 macrophage derived foam cell differentiation; GO:0010878 cholesterol storage; GO:0033344 cholesterol efflux; GO:0034379 very-low-density lipoprotein particle assembly; GO:0034435 cholesterol esterification; GO:0042632 cholesterol homeostasis; GO:0042986 positive regulation of amyloid precursor protein biosynthetic process
ENSRNOG00000004133	Slc7a3	0.863831	0.0076039	NA	NA	GO:0006865 amino acid transport; GO:0015809 arginine transport; GO:0015819 lysine transport; GO:0015822 ornithine transport; GO:0032006 regulation of TOR signaling; GO:0097638 L-arginine import across plasma membrane; GO:0097639 L-lysine import across plasma membrane; GO:0097640 L-ornithine import across plasma membrane; GO:1903352 L-ornithine transmembrane transport; GO:1903401 L-lysine transmem…
ENSRNOG00000004179	Nts	NA	NA	-0.978017	0.00758005	GO:0001889 liver development; GO:0001975 response to amphetamine; GO:0006972 hyperosmotic response; GO:0007218 neuropeptide signaling pathway; GO:0008542 visual learning; GO:0010628 positive regulation of gene expression; GO:0010629 negative regulation of gene expression; GO:0031640 killing of cells of other organism; GO:0032355 response to estradiol; GO:0042220 response to cocaine; GO:0048565 di…
ENSRNOG00000004192	Arhgap30	2.72573	2.91e-36	-1.22166	4.33e-06	GO:0007264 small GTPase mediated signal transduction
ENSRNOG00000004217	Stk10	1.29006	3.99e-06	NA	NA	GO:0006468 protein phosphorylation; GO:0007049 cell cycle; GO:0046777 protein autophosphorylation; GO:0071593 lymphocyte aggregation; GO:2000401 regulation of lymphocyte migration
ENSRNOG00000004226	Irak3	2.00329	2.03e-09	NA	NA	GO:0001819 positive regulation of cytokine production; GO:0002224 toll-like receptor signaling pathway; GO:0002755 MyD88-dependent toll-like receptor signaling pathway; GO:0006468 protein phosphorylation; GO:0009615 response to virus; GO:0010933 positive regulation of macrophage tolerance induction; GO:0010936 negative regulation of macrophage cytokine production; GO:0019221 cytokine-mediated sig…
ENSRNOG00000004249	Tlr7	2.0492	5.88e-26	NA	NA	GO:0000165 MAPK cascade; GO:0001819 positive regulation of cytokine production; GO:0001932 regulation of protein phosphorylation; GO:0002224 toll-like receptor signaling pathway; GO:0002755 MyD88-dependent toll-like receptor signaling pathway; GO:0006954 inflammatory response; GO:0007249 I-kappaB kinase/NF-kappaB signaling; GO:0007252 I-kappaB phosphorylation; GO:0007254 JNK cascade; GO:0032722 p…
ENSRNOG00000004258	Chst7	-1.01405	2.24e-06	NA	NA	GO:0005975 carbohydrate metabolic process; GO:0006044 N-acetylglucosamine metabolic process; GO:0006790 sulfur compound metabolic process; GO:0030206 chondroitin sulfate biosynthetic process
ENSRNOG00000004294	Ascl1	-1.01616	6.6e-05	NA	NA	GO:0000122 negative regulation of transcription from RNA polymerase II promoter; GO:0001764 neuron migration; GO:0003358 noradrenergic neuron development; GO:0003359 noradrenergic neuron fate commitment; GO:0006357 regulation of transcription from RNA polymerase II promoter; GO:0007219 Notch signaling pathway; GO:0007346 regulation of mitotic cell cycle; GO:0007389 pattern specification process; …
ENSRNOG00000004303	Timp3	NA	NA	0.907014	0.000668912	GO:0007417 central nervous system development; GO:0007568 aging; GO:0009612 response to mechanical stimulus; GO:0009725 response to hormone; GO:0010033 response to organic substance; GO:0010951 negative regulation of endopeptidase activity; GO:0014070 response to organic cyclic compound; GO:0034097 response to cytokine; GO:0042246 tissue regeneration; GO:0043200 response to amino acid; GO:0043627…
ENSRNOG00000004307	Tor3a	2.24499	7.35e-23	NA	NA	NA
ENSRNOG00000004327	Ddc	-2.40148	2.57e-14	NA	NA	GO:0006520 cellular amino acid metabolic process; GO:0006584 catecholamine metabolic process; GO:0007623 circadian rhythm; GO:0009636 response to toxic substance; GO:0010259 multicellular organism aging; GO:0015842 aminergic neurotransmitter loading into synaptic vesicle; GO:0033076 isoquinoline alkaloid metabolic process; GO:0042416 dopamine biosynthetic process; GO:0042417 dopamine metabolic pr…
ENSRNOG00000004361	Parp10	3.34314	1.39e-35	NA	NA	GO:0006325 chromatin organization; GO:0006471 protein ADP-ribosylation; GO:0010629 negative regulation of gene expression; GO:0010847 regulation of chromatin assembly; GO:0019985 translesion synthesis; GO:0032088 negative regulation of NF-kappaB transcription factor activity; GO:0045071 negative regulation of viral genome replication; GO:0045892 negative regulation of transcriptionDNA-templated; …
ENSRNOG00000004466	Fam210b	-0.92209	3.91e-05	NA	NA	GO:0045648 positive regulation of erythrocyte differentiation; GO:0071392 cellular response to estradiol stimulus
ENSRNOG00000004489	Adgre5	1.79333	5.78e-15	-1.24228	1.43e-05	GO:0007166 cell surface receptor signaling pathway; GO:0007189 adenylate cyclase-activating G-protein coupled receptor signaling pathway; GO:0051965 positive regulation of synapse assembly
ENSRNOG00000004575	Il1a	4.78051	1.29e-55	NA	NA	GO:0001660 fever generation; GO:0001666 response to hypoxia; GO:0001819 positive regulation of cytokine production; GO:0002248 connective tissue replacement involved in inflammatory response wound healing; GO:0002526 acute inflammatory response; GO:0006883 cellular sodium ion homeostasis; GO:0006954 inflammatory response; GO:0006955 immune response; GO:0007165 signal transduction; GO:0007283 sper…
ENSRNOG00000004649	Il1b	7.37218	4.43e-88	-1.01847	0.000513237	GO:0000122 negative regulation of transcription from RNA polymerase II promoter; GO:0000165 MAPK cascade; GO:0001660 fever generation; GO:0001666 response to hypoxia; GO:0001819 positive regulation of cytokine production; GO:0001934 positive regulation of protein phosphorylation; GO:0002439 chronic inflammatory response to antigenic stimulus; GO:0002526 acute inflammatory response; GO:0006954 inf…
ENSRNOG00000004659	Creld2	0.922281	9.91e-05	NA	NA	GO:0005615 extracellular space; GO:0005783 endoplasmic reticulum; GO:0005794 Golgi apparatus
ENSRNOG00000004673	Rbm43	2.30507	1.27e-13	NA	NA	NA
ENSRNOG00000004698	Cd244	2.92064	1.12e-37	NA	NA	NA
ENSRNOG00000004720	Kcnj2	1.46674	4.34e-07	NA	NA	NA
ENSRNOG00000004726	Mapkapk2	1.29909	3.71e-06	NA	NA	GO:0002224 toll-like receptor signaling pathway; GO:0006468 protein phosphorylation; GO:0006954 inflammatory response; GO:0006974 cellular response to DNA damage stimulus; GO:0018105 peptidyl-serine phosphorylation; GO:0032496 response to lipopolysaccharide; GO:0032675 regulation of interleukin-6 production; GO:0032680 regulation of tumor necrosis factor production; GO:0032760 positive regulation…
ENSRNOG00000004737	Cd48	0.816508	0.000311146	NA	NA	GO:0002819 regulation of adaptive immune response; GO:0007165 signal transduction; GO:0042110 T cell activation; GO:0045576 mast cell activation
ENSRNOG00000004772	Cytip	1.35307	0.00109554	NA	NA	GO:0030155 regulation of cell adhesion
ENSRNOG00000004776	Ftsj1	0.623686	7.8e-05	NA	NA	GO:0001510 RNA methylation; GO:0002128 tRNA nucleoside ribose methylation; GO:0002181 cytoplasmic translation; GO:0030488 tRNA methylation
ENSRNOG00000004786	Cyp4f1	-1.28768	0.000572379	NA	NA	GO:0006690 icosanoid metabolic process; GO:0009636 response to toxic substance; GO:0019369 arachidonic acid metabolic process; GO:0036101 leukotriene B4 catabolic process; GO:0042361 menaquinone catabolic process; GO:0042376 phylloquinone catabolic process; GO:0042377 vitamin K catabolic process; GO:0097267 omega-hydroxylase P450 pathway
ENSRNOG00000004805	Stac2	0.75451	5.11e-06	NA	NA	GO:0003009 skeletal muscle contraction; GO:0035556 intracellular signal transduction; GO:1901387 positive regulation of voltage-gated calcium channel activity; GO:1903078 positive regulation of protein localization to plasma membrane
ENSRNOG00000004854	Has2	2.08622	1.57e-10	NA	NA	GO:0001570 vasculogenesis; GO:0001822 kidney development; GO:0008284 positive regulation of cell proliferation; GO:0010838 positive regulation of keratinocyte proliferation; GO:0014911 positive regulation of smooth muscle cell migration; GO:0030212 hyaluronan metabolic process; GO:0030213 hyaluronan biosynthetic process; GO:0030335 positive regulation of cell migration; GO:0035810 positive regula…
ENSRNOG00000004889	Vangl2	-0.815805	0.00279588	NA	NA	GO:0001736 establishment of planar polarity; GO:0001843 neural tube closure; GO:0001942 hair follicle development; GO:0001947 heart looping; GO:0003149 membranous septum morphogenesis; GO:0003150 muscular septum morphogenesis; GO:0003402 planar cell polarity pathway involved in axis elongation; GO:0007266 Rho protein signal transduction; GO:0009952 anterior/posterior pattern specification; GO:001…
ENSRNOG00000004890	Adcy8	-1.18575	3.14e-08	NA	NA	GO:0006171 cAMP biosynthetic process; GO:0007189 adenylate cyclase-activating G-protein coupled receptor signaling pathway; GO:0007204 positive regulation of cytosolic calcium ion concentration; GO:0007613 memory; GO:0007616 long-term memory; GO:0007626 locomotory behavior; GO:0010255 glucose mediated signaling pathway; GO:0014070 response to organic cyclic compound; GO:0019933 cAMP-mediated sign…
ENSRNOG00000004956	Jade2	1.04525	0.000152408	NA	NA	GO:0000209 protein polyubiquitination; GO:0006275 regulation of DNA replication; GO:0006357 regulation of transcription from RNA polymerase II promoter; GO:0016567 protein ubiquitination; GO:0016570 histone modification; GO:0043966 histone H3 acetylation; GO:0043981 histone H4-K5 acetylation; GO:0043982 histone H4-K8 acetylation; GO:0043983 histone H4-K12 acetylation; GO:0050767 regulation of neu…
ENSRNOG00000004972	Upp1	4.42264	1.86e-37	NA	NA	GO:0006218 uridine catabolic process; GO:0006220 pyrimidine nucleotide metabolic process; GO:0006248 CMP catabolic process; GO:0006249 dCMP catabolic process; GO:0042149 cellular response to glucose starvation; GO:0044206 UMP salvage; GO:0046050 UMP catabolic process; GO:0046074 dTMP catabolic process; GO:0046079 dUMP catabolic process; GO:0046108 uridine metabolic process
ENSRNOG00000005037	Kif18a	NA	NA	0.916929	0.00688992	GO:0000070 mitotic sister chromatid segregation; GO:0007018 microtubule-based movement; GO:0007019 microtubule depolymerization; GO:0007080 mitotic metaphase plate congression; GO:0007140 male meiosis; GO:0070507 regulation of microtubule cytoskeleton organization; GO:0071392 cellular response to estradiol stimulus; GO:0072520 seminiferous tubule development
ENSRNOG00000005039	Tfpi	0.867803	3.79e-05	NA	NA	GO:0007596 blood coagulation; GO:0010466 negative regulation of peptidase activity; GO:0030195 negative regulation of blood coagulation; GO:0032355 response to estradiol; GO:0032496 response to lipopolysaccharide; GO:0071222 cellular response to lipopolysaccharide; GO:0071347 cellular response to interleukin-1; GO:0071383 cellular response to steroid hormone stimulus
ENSRNOG00000005154	Alkal2	NA	NA	0.847901	0.00214202	GO:0007165 signal transduction; GO:0010976 positive regulation of neuron projection development; GO:0070374 positive regulation of ERK1 and ERK2 cascade; GO:0070378 positive regulation of ERK5 cascade
ENSRNOG00000005214	Plek	2.225	7.94e-17	NA	NA	GO:0002244 hematopoietic progenitor cell differentiation; GO:0002576 platelet degranulation; GO:0006904 vesicle docking involved in exocytosis; GO:0007229 integrin-mediated signaling pathway; GO:0010572 positive regulation of platelet activation; GO:0010920 negative regulation of inositol phosphate biosynthetic process; GO:0010925 positive regulation of inositol-polyphosphate 5-phosphatase activi…
ENSRNOG00000005261	Fbxl5	0.900384	4.89e-06	-0.745303	0.00490655	GO:0016567 protein ubiquitination; GO:0030163 protein catabolic process; GO:0031146 SCF-dependent proteasomal ubiquitin-dependent protein catabolic process; GO:0045732 positive regulation of protein catabolic process; GO:0055072 iron ion homeostasis; GO:0060586 multicellular organismal iron ion homeostasis; GO:1903364 positive regulation of cellular protein catabolic process
ENSRNOG00000005264	Sav1	0.809376	4.03e-05	NA	NA	GO:0001942 hair follicle development; GO:0006915 apoptotic process; GO:0007165 signal transduction; GO:0030216 keratinocyte differentiation; GO:0035329 hippo signaling; GO:0043065 positive regulation of apoptotic process; GO:0043113 receptor clustering; GO:0045600 positive regulation of fat cell differentiation; GO:0046620 regulation of organ growth; GO:0050673 epithelial cell proliferation; GO:0…
ENSRNOG00000005285	Fbxo33	NA	NA	1.36049	8.88e-06	GO:0031146 SCF-dependent proteasomal ubiquitin-dependent protein catabolic process; GO:0031398 positive regulation of protein ubiquitination
ENSRNOG00000005302	Slc2a9	1.18533	1.36e-07	NA	NA	GO:0015747 urate transport; GO:0015749 monosaccharide transport; GO:0015755 fructose transport; GO:0046415 urate metabolic process; GO:1901700 response to oxygen-containing compound; GO:1904659 glucose transmembrane transport
ENSRNOG00000005352	Elf4	2.2636	1.63e-12	NA	NA	GO:0001787 natural killer cell proliferation; GO:0001866 NK T cell proliferation; GO:0006357 regulation of transcription from RNA polymerase II promoter; GO:0030154 cell differentiation; GO:0032691 negative regulation of interleukin-1 beta production; GO:0032715 negative regulation of interleukin-6 production; GO:0032720 negative regulation of tumor necrosis factor production; GO:0045087 innate i…
ENSRNOG00000005424	Odc1	0.751014	0.00110451	NA	NA	GO:0001822 kidney development; GO:0006595 polyamine metabolic process; GO:0008283 cell proliferation; GO:0008284 positive regulation of cell proliferation; GO:0009446 putrescine biosynthetic process; GO:0009615 response to virus; GO:0033387 putrescine biosynthetic process from ornithine; GO:0042176 regulation of protein catabolic process
ENSRNOG00000005479	Slc1a2	NA	NA	0.955553	0.00166937	GO:0006750 glutathione biosynthetic process; GO:0006835 dicarboxylic acid transport; GO:0006836 neurotransmitter transport; GO:0007399 nervous system development; GO:0007632 visual behavior; GO:0009410 response to xenobiotic stimulus; GO:0009416 response to light stimulus; GO:0009611 response to wounding; GO:0010259 multicellular organism aging; GO:0015800 acidic amino acid transport; GO:0015807 …
ENSRNOG00000005506	Arhgef5	-1.14711	0.000138902	NA	NA	GO:0002408 myeloid dendritic cell chemotaxis; GO:0030036 actin cytoskeleton organization; GO:0032956 regulation of actin cytoskeleton organization; GO:0035556 intracellular signal transduction; GO:0043087 regulation of GTPase activity; GO:0043507 positive regulation of JUN kinase activity; GO:0043547 positive regulation of GTPase activity; GO:0051091 positive regulation of sequence-specific DNA b…
ENSRNOG00000005574	Adamts8	1.24422	0.000202491	NA	NA	GO:0006508 proteolysis; GO:0030198 extracellular matrix organization
ENSRNOG00000005600	Nr4a2	NA	NA	1.42934	1.01e-06	GO:0000122 negative regulation of transcription from RNA polymerase II promoter; GO:0001666 response to hypoxia; GO:0001764 neuron migration; GO:0001975 response to amphetamine; GO:0006351 transcriptionDNA-templated; GO:0006355 regulation of transcriptionDNA-templated; GO:0006357 regulation of transcription from RNA polymerase II promoter; GO:0006366 transcription from RNA polymerase II promoter;…
ENSRNOG00000005615	Gadd45a	1.35659	1.74e-06	NA	NA	GO:0000086 G2/M transition of mitotic cell cycle; GO:0000122 negative regulation of transcription from RNA polymerase II promoter; GO:0006469 negative regulation of protein kinase activity; GO:0006974 cellular response to DNA damage stimulus; GO:0007098 centrosome cycle; GO:0016525 negative regulation of angiogenesis; GO:0033140 negative regulation of peptidyl-serine phosphorylation of STAT prote…
ENSRNOG00000005620	Lcp2	2.12356	1.05e-21	-0.948043	0.000297361	GO:0007169 transmembrane receptor protein tyrosine kinase signaling pathway; GO:0035556 intracellular signal transduction; GO:0045576 mast cell activation; GO:0045860 positive regulation of protein kinase activity; GO:0050852 T cell receptor signaling pathway
ENSRNOG00000005650	Pgf	3.03119	7.93e-20	NA	NA	GO:0001658 branching involved in ureteric bud morphogenesis; GO:0001666 response to hypoxia; GO:0001934 positive regulation of protein phosphorylation; GO:0001938 positive regulation of endothelial cell proliferation; GO:0002040 sprouting angiogenesis; GO:0007165 signal transduction; GO:0007565 female pregnancy; GO:0008284 positive regulation of cell proliferation; GO:0009410 response to xenobiot…
ENSRNOG00000005679	Fap	-0.98387	0.007312	NA	NA	GO:0006508 proteolysis; GO:0007155 cell adhesion; GO:0010710 regulation of collagen catabolic process; GO:0010716 negative regulation of extracellular matrix disassembly; GO:0043542 endothelial cell migration; GO:0051603 proteolysis involved in cellular protein catabolic process; GO:0051726 regulation of cell cycle; GO:0060244 negative regulation of cell proliferation involved in contact inhibiti…
ENSRNOG00000005695	Mgp	4.51761	1.13e-67	-0.960958	0.00916323	GO:0001503 ossification; GO:0005975 carbohydrate metabolic process; GO:0007584 response to nutrient; GO:0009612 response to mechanical stimulus; GO:0009725 response to hormone; GO:0010033 response to organic substance; GO:0030154 cell differentiation; GO:0030324 lung development; GO:0030500 regulation of bone mineralization; GO:0048754 branching morphogenesis of an epithelial tube; GO:0051216 car…
ENSRNOG00000005731	Birc3	4.61295	1.72e-49	NA	NA	GO:0006915 apoptotic process; GO:0007283 spermatogenesis; GO:0016567 protein ubiquitination; GO:0031398 positive regulation of protein ubiquitination; GO:0042326 negative regulation of phosphorylation; GO:0042981 regulation of apoptotic process; GO:0043066 negative regulation of apoptotic process; GO:0043154 negative regulation of cysteine-type endopeptidase activity involved in apoptotic process…
ENSRNOG00000005747	Il27ra	-0.61779	0.00129046	NA	NA	GO:0002692 negative regulation of cellular extravasation; GO:0002827 positive regulation of T-helper 1 type immune response; GO:0002829 negative regulation of type 2 immune response; GO:0008360 regulation of cell shape; GO:0019221 cytokine-mediated signaling pathway; GO:0032700 negative regulation of interleukin-17 production; GO:0032715 negative regulation of interleukin-6 production; GO:0032720…
ENSRNOG00000005807	Ptpn7	0.815666	1.77e-05	NA	NA	GO:0006470 protein dephosphorylation
ENSRNOG00000005809	Arhgdib	2.01718	9.46e-14	-1.03473	0.000984197	GO:0007266 Rho protein signal transduction; GO:0035023 regulation of Rho protein signal transduction; GO:0071461 cellular response to redox state; GO:1901164 negative regulation of trophoblast cell migration; GO:2000249 regulation of actin cytoskeleton reorganization
ENSRNOG00000005810	Nlrc4	3.08452	1.65e-54	-1.42561	9.87e-10	GO:0002218 activation of innate immune response; GO:0006915 apoptotic process; GO:0006919 activation of cysteine-type endopeptidase activity involved in apoptotic process; GO:0006954 inflammatory response; GO:0010954 positive regulation of protein processing; GO:0016045 detection of bacterium; GO:0032731 positive regulation of interleukin-1 beta production; GO:0042742 defense response to bacteriu…
ENSRNOG00000005825	Lyz	4.60769	3.14e-52	-1.15975	0.000278443	GO:0001895 retina homeostasis; GO:0008152 metabolic process; GO:0019835 cytolysis; GO:0031640 killing of cells of other organism; GO:0042742 defense response to bacterium; GO:0050829 defense response to Gram-negative bacterium; GO:0050830 defense response to Gram-positive bacterium
ENSRNOG00000005853	Tacr1	0.896829	0.00615934	NA	NA	GO:0002118 aggressive behavior; GO:0002526 acute inflammatory response; GO:0002687 positive regulation of leukocyte migration; GO:0003051 angiotensin-mediated drinking behavior; GO:0007204 positive regulation of cytosolic calcium ion concentration; GO:0007217 tachykinin receptor signaling pathway; GO:0007218 neuropeptide signaling pathway; GO:0007611 learning or memory; GO:0007616 long-term memor…
ENSRNOG00000005871	Il1rn	7.40803	3.54e-106	-1.81293	2.5e-10	GO:0001660 fever generation; GO:0002437 inflammatory response to antigenic stimulus; GO:0002439 chronic inflammatory response to antigenic stimulus; GO:0006629 lipid metabolic process; GO:0006953 acute-phase response; GO:0006954 inflammatory response; GO:0006955 immune response; GO:0007165 signal transduction; GO:0007565 female pregnancy; GO:0007613 memory; GO:0009410 response to xenobiotic stimu…
ENSRNOG00000005903	St14	1.3758	0.00012395	NA	NA	GO:0001843 neural tube closure; GO:0006508 proteolysis; GO:0030163 protein catabolic process; GO:0030216 keratinocyte differentiation; GO:0060672 epithelial cell morphogenesis involved in placental branching
ENSRNOG00000005905	Pde4b	1.18548	2.32e-07	NA	NA	GO:0001780 neutrophil homeostasis; GO:0006198 cAMP catabolic process; GO:0007165 signal transduction; GO:0009408 response to heat; GO:0030593 neutrophil chemotaxis; GO:0032729 positive regulation of interferon-gamma production; GO:0032743 positive regulation of interleukin-2 production; GO:0050852 T cell receptor signaling pathway; GO:0050900 leukocyte migration; GO:0071222 cellular response to l…
ENSRNOG00000005917	Pawr	1.63731	2.05e-13	NA	NA	GO:0000122 negative regulation of transcription from RNA polymerase II promoter; GO:0006915 apoptotic process; GO:0009611 response to wounding; GO:0010040 response to iron(II) ion; GO:0010628 positive regulation of gene expression; GO:0010629 negative regulation of gene expression; GO:0030889 negative regulation of B cell proliferation; GO:0032355 response to estradiol; GO:0032496 response to lip…
ENSRNOG00000005964	Nr4a3	NA	NA	1.31023	3.99e-05	GO:0000122 negative regulation of transcription from RNA polymerase II promoter; GO:0001707 mesoderm formation; GO:0006351 transcriptionDNA-templated; GO:0006357 regulation of transcription from RNA polymerase II promoter; GO:0007369 gastrulation; GO:0007411 axon guidance; GO:0009444 pyruvate oxidation; GO:0010613 positive regulation of cardiac muscle hypertrophy; GO:0010828 positive regulation o…
ENSRNOG00000005965	Irak4	0.72403	0.000691504	NA	NA	GO:0002446 neutrophil mediated immunity; GO:0006468 protein phosphorylation; GO:0007254 JNK cascade; GO:0019221 cytokine-mediated signaling pathway; GO:0035556 intracellular signal transduction; GO:0043123 positive regulation of I-kappaB kinase/NF-kappaB signaling; GO:0045087 innate immune response; GO:0048661 positive regulation of smooth muscle cell proliferation; GO:1990266 neutrophil migration
ENSRNOG00000006010	Slc6a20b	-0.667216	0.000441542	NA	NA	GO:0055085 transmembrane transport
ENSRNOG00000006019	G0s2	1.8682	1.8e-06	-1.6365	3.94e-08	GO:0007049 cell cycle; GO:0097191 extrinsic apoptotic signaling pathway; GO:2001238 positive regulation of extrinsic apoptotic signaling pathway
ENSRNOG00000006076	Steap2	0.795086	0.000167224	NA	NA	GO:0006893 Golgi to plasma membrane transport; GO:0006897 endocytosis; GO:0009725 response to hormone; GO:0015677 copper ion import; GO:0045055 regulated exocytosis; GO:0098705 copper ion import across plasma membrane; GO:0098711 iron ion import across plasma membrane
ENSRNOG00000006079	Psd4	1.86044	1.2e-10	NA	NA	GO:0032012 regulation of ARF protein signal transduction
ENSRNOG00000006094	Cd44	2.69459	5.87e-37	NA	NA	GO:0001558 regulation of cell growth; GO:0001658 branching involved in ureteric bud morphogenesis; GO:0001955 blood vessel maturation; GO:0002246 wound healing involved in inflammatory response; GO:0002906 negative regulation of mature B cell apoptotic process; GO:0006898 receptor-mediated endocytosis; GO:0006954 inflammatory response; GO:0007155 cell adhesion; GO:0010628 positive regulation of g…
ENSRNOG00000006096	Slc26a7	-2.13845	2.34e-16	NA	NA	GO:0001696 gastric acid secretion; GO:0006820 anion transport; GO:0006821 chloride transport; GO:0008272 sulfate transport; GO:0015698 inorganic anion transport; GO:0015701 bicarbonate transport; GO:0019532 oxalate transport; GO:0098656 anion transmembrane transport; GO:1902358 sulfate transmembrane transport; GO:1902476 chloride transmembrane transport
ENSRNOG00000006104	Tg	1.00947	1.87e-06	-1.04	0.000190012	GO:0006590 thyroid hormone generation; GO:0007165 signal transduction; GO:0009268 response to pH; GO:0015705 iodide transport; GO:0030878 thyroid gland development; GO:0031641 regulation of myelination; GO:0032496 response to lipopolysaccharide; GO:0042403 thyroid hormone metabolic process; GO:0042446 hormone biosynthetic process; GO:0045056 transcytosis
ENSRNOG00000006116	Hk2	1.14645	0.00179701	NA	NA	GO:0001666 response to hypoxia; GO:0001678 cellular glucose homeostasis; GO:0002931 response to ischemia; GO:0006002 fructose 6-phosphate metabolic process; GO:0006006 glucose metabolic process; GO:0006007 glucose catabolic process; GO:0006096 glycolytic process; GO:0007595 lactation; GO:0008637 apoptotic mitochondrial changes; GO:0019318 hexose metabolic process; GO:0035795 negative regulation o…
ENSRNOG00000006167	Rasal3	1.10519	3.68e-05	NA	NA	GO:0007165 signal transduction; GO:0043087 regulation of GTPase activity; GO:0046580 negative regulation of Ras protein signal transduction; GO:0051142 positive regulation of NK T cell proliferation
ENSRNOG00000006227	Ifih1	3.63561	2.58e-25	NA	NA	GO:0009615 response to virus; GO:0016925 protein sumoylation; GO:0032727 positive regulation of interferon-alpha production; GO:0032728 positive regulation of interferon-beta production; GO:0032755 positive regulation of interleukin-6 production; GO:0032760 positive regulation of tumor necrosis factor production; GO:0039530 MDA-5 signaling pathway; GO:0045071 negative regulation of viral genome r…
ENSRNOG00000006228	Pdia4	0.786335	0.00146911	NA	NA	GO:0006457 protein folding; GO:0034976 response to endoplasmic reticulum stress; GO:0061077 chaperone-mediated protein folding; GO:0070527 platelet aggregation; GO:0072378 blood coagulationfibrin clot formation; GO:1903334 positive regulation of protein folding
ENSRNOG00000006238	Traf2	0.897995	0.00682132	NA	NA	GO:0002637 regulation of immunoglobulin production; GO:0002726 positive regulation of T cell cytokine production; GO:0006915 apoptotic process; GO:0007165 signal transduction; GO:0007250 activation of NF-kappaB-inducing kinase activity; GO:0023019 signal transduction involved in regulation of gene expression; GO:0030163 protein catabolic process; GO:0032743 positive regulation of interleukin-2 pr…
ENSRNOG00000006314	Zbp1	5.66544	6.36e-22	NA	NA	GO:0002218 activation of innate immune response; GO:0006915 apoptotic process; GO:0012501 programmed cell death; GO:0043065 positive regulation of apoptotic process; GO:0045087 innate immune response; GO:0050727 regulation of inflammatory response; GO:0050729 positive regulation of inflammatory response; GO:0050832 defense response to fungus; GO:0051607 defense response to virus; GO:0060340 posit…
ENSRNOG00000006320	Ptges	4.68524	9.42e-50	NA	NA	NA
ENSRNOG00000006388	Pygl	2.51539	1.06e-30	-1.30579	1.18e-08	GO:0005977 glycogen metabolic process; GO:0005980 glycogen catabolic process; GO:0006015 5-phosphoribose 1-diphosphate biosynthetic process; GO:0009617 response to bacterium; GO:0042593 glucose homeostasis; GO:0070266 necroptotic process
ENSRNOG00000006418	Samhd1	2.55416	3.2e-17	NA	NA	GO:0000724 double-strand break repair via homologous recombination; GO:0006203 dGTP catabolic process; GO:0006974 cellular response to DNA damage stimulus; GO:0009264 deoxyribonucleotide catabolic process; GO:0016446 somatic hypermutation of immunoglobulin genes; GO:0044830 modulation by host of viral RNA genome replication; GO:0045087 innate immune response; GO:0045088 regulation of innate immun…
ENSRNOG00000006435	Tor1b	1.09432	7.23e-06	NA	NA	GO:0007029 endoplasmic reticulum organization; GO:0034504 protein localization to nucleus; GO:0051085 chaperone mediated protein folding requiring cofactor; GO:0071763 nuclear membrane organization
ENSRNOG00000006450	Erbb2	1.24347	0.000193438	NA	NA	GO:0001889 liver development; GO:0001934 positive regulation of protein phosphorylation; GO:0007165 signal transduction; GO:0007166 cell surface receptor signaling pathway; GO:0007169 transmembrane receptor protein tyrosine kinase signaling pathway; GO:0007275 multicellular organism development; GO:0007399 nervous system development; GO:0007417 central nervous system development; GO:0007422 perip…
ENSRNOG00000006523	Atl2	-0.619487	0.00397235	NA	NA	GO:0007029 endoplasmic reticulum organization; GO:0007030 Golgi organization; GO:0051260 protein homooligomerization; GO:1990809 endoplasmic reticulum tubular network membrane organization
ENSRNOG00000006583	Hpgds	2.27698	3.01e-14	-1.00272	0.00169214	GO:0001516 prostaglandin biosynthetic process; GO:0006693 prostaglandin metabolic process; GO:0006749 glutathione metabolic process; GO:2000255 negative regulation of male germ cell proliferation
ENSRNOG00000006623	Cd302	2.6061	2.57e-20	NA	NA	GO:0006909 phagocytosis
ENSRNOG00000006715	Ccr1	5.10037	3.89e-38	-1.87499	8.78e-11	NA
ENSRNOG00000006735	Cdkn2b	1.17859	2.75e-06	NA	NA	GO:0000079 regulation of cyclin-dependent protein serine/threonine kinase activity; GO:0000086 G2/M transition of mitotic cell cycle; GO:0001889 liver development; GO:0007568 aging; GO:0008285 negative regulation of cell proliferation; GO:0014070 response to organic cyclic compound; GO:0030219 megakaryocyte differentiation; GO:0030511 positive regulation of transforming growth factor beta recepto…
ENSRNOG00000006767	Cst7	3.10615	6.78e-15	-1.94394	1.74e-11	GO:0006955 immune response; GO:0010466 negative regulation of peptidase activity; GO:0010951 negative regulation of endopeptidase activity; GO:0031643 positive regulation of myelination; GO:0097340 inhibition of cysteine-type endopeptidase activity; GO:1903979 negative regulation of microglial cell activation
ENSRNOG00000006778	Mmp19	1.18486	8e-05	NA	NA	GO:0001541 ovarian follicle development; GO:0001542 ovulation from ovarian follicle; GO:0001554 luteolysis; GO:0006508 proteolysis; GO:0009725 response to hormone; GO:0030198 extracellular matrix organization; GO:0030574 collagen catabolic process; GO:0051591 response to cAMP
ENSRNOG00000006855	Padi4	3.73179	1.28e-18	-1.84712	1.43e-10	GO:0006325 chromatin organization; GO:0006334 nucleosome assembly; GO:0006338 chromatin remodeling; GO:0016570 histone modification; GO:0018101 protein citrullination; GO:0019827 stem cell population maintenance; GO:0036413 histone H3-R26 citrullination; GO:0036414 histone citrullination; GO:0043687 post-translational protein modification; GO:0045087 innate immune response
ENSRNOG00000006859	Insig1	-1.23021	2.64e-13	1.75418	3.29e-11	GO:0006641 triglyceride metabolic process; GO:0006695 cholesterol biosynthetic process; GO:0006991 response to sterol depletion; GO:0008203 cholesterol metabolic process; GO:0010894 negative regulation of steroid biosynthetic process; GO:0016126 sterol biosynthetic process; GO:0032355 response to estradiol; GO:0032869 cellular response to insulin stimulus; GO:0032933 SREBP signaling pathway; GO:0…
ENSRNOG00000006931	Eepd1	-0.759623	0.000231124	NA	NA	GO:0006281 DNA repair; GO:0010875 positive regulation of cholesterol efflux
ENSRNOG00000006940	Ncf4	3.9671	1.12e-30	NA	NA	GO:0006909 phagocytosis; GO:0042554 superoxide anion generation; GO:0045730 respiratory burst
ENSRNOG00000006946	Arhgap9	2.00702	3.25e-13	-0.988112	0.00106354	GO:0007165 signal transduction; GO:0043087 regulation of GTPase activity
ENSRNOG00000007002	Lif	3.01354	1.07e-14	NA	NA	GO:0001974 blood vessel remodeling; GO:0006955 immune response; GO:0007260 tyrosine phosphorylation of STAT protein; GO:0007566 embryo implantation; GO:0008283 cell proliferation; GO:0008284 positive regulation of cell proliferation; GO:0008285 negative regulation of cell proliferation; GO:0010628 positive regulation of gene expression; GO:0010976 positive regulation of neuron projection developm…
ENSRNOG00000007027	Hgf	1.38133	2.18e-05	NA	NA	GO:0000902 cell morphogenesis; GO:0001889 liver development; GO:0001934 positive regulation of protein phosphorylation; GO:0006508 proteolysis; GO:0007165 signal transduction; GO:0008284 positive regulation of cell proliferation; GO:0014068 positive regulation of phosphatidylinositol 3-kinase signaling; GO:0014856 skeletal muscle cell proliferation; GO:0030335 positive regulation of cell migratio…
ENSRNOG00000007041	Abcg2	-1.04413	0.00120329	NA	NA	GO:0006869 lipid transport; GO:0007568 aging; GO:0010039 response to iron ion; GO:0015711 organic anion transport; GO:0015747 urate transport; GO:0015878 biotin transport; GO:0019389 glucuronoside metabolic process; GO:0032218 riboflavin transport; GO:0032496 response to lipopolysaccharide; GO:0032868 response to insulin; GO:0043278 response to morphine; GO:0046415 urate metabolic process; GO:005…
ENSRNOG00000007060	Plin2	2.7529	5.2e-31	NA	NA	GO:0009410 response to xenobiotic stimulus; GO:0010890 positive regulation of sequestering of triglyceride; GO:0014070 response to organic cyclic compound; GO:0015909 long-chain fatty acid transport; GO:0019915 lipid storage; GO:0042149 cellular response to glucose starvation; GO:1905691 lipid particle disassembly
ENSRNOG00000007081	Xdh	3.92452	4.42e-50	-0.956427	0.00717223	GO:0000255 allantoin metabolic process; GO:0001933 negative regulation of protein phosphorylation; GO:0001937 negative regulation of endothelial cell proliferation; GO:0006147 guanine catabolic process; GO:0006148 inosine catabolic process; GO:0006149 deoxyinosine catabolic process; GO:0006154 adenosine catabolic process; GO:0006157 deoxyadenosine catabolic process; GO:0006161 deoxyguanosine cata…
ENSRNOG00000007089	Lgmn	0.974693	2.75e-05	NA	NA	GO:0003014 renal system process; GO:0006508 proteolysis; GO:0006624 vacuolar protein processing; GO:0007613 memory; GO:0008284 positive regulation of cell proliferation; GO:0008306 associative learning; GO:0010447 response to acidic pH; GO:0010629 negative regulation of gene expression; GO:0032801 receptor catabolic process; GO:0035729 cellular response to hepatocyte growth factor stimulus; GO:00…
ENSRNOG00000007091	Ly6e	1.47065	6.19e-06	NA	NA	GO:0001701 in utero embryonic development; GO:0030325 adrenal gland development; GO:0035265 organ growth; GO:0042415 norepinephrine metabolic process; GO:0046597 negative regulation of viral entry into host cell; GO:0048242 epinephrine secretion; GO:0055010 ventricular cardiac muscle tissue morphogenesis; GO:0095500 acetylcholine receptor signaling pathway; GO:2000272 negative regulation of recep…
ENSRNOG00000007139	Ttpa	-1.14253	2.54e-06	NA	NA	GO:0001890 placenta development; GO:0001892 embryonic placenta development; GO:0007584 response to nutrient; GO:0009268 response to pH; GO:0009636 response to toxic substance; GO:0032502 developmental process; GO:0042360 vitamin E metabolic process; GO:0051180 vitamin transport; GO:0051452 intracellular pH reduction; GO:0060548 negative regulation of cell death; GO:0090212 negative regulation of …
ENSRNOG00000007152	Bhlhe40	0.776951	0.000394955	NA	NA	GO:0000122 negative regulation of transcription from RNA polymerase II promoter; GO:0006357 regulation of transcription from RNA polymerase II promoter; GO:0007399 nervous system development; GO:0007623 circadian rhythm; GO:0009416 response to light stimulus; GO:0009952 anterior/posterior pattern specification; GO:0032922 circadian regulation of gene expression; GO:0042752 regulation of circadian…
ENSRNOG00000007159	Ccl2	7.01492	1.24e-76	NA	NA	GO:0000165 MAPK cascade; GO:0001666 response to hypoxia; GO:0001912 positive regulation of leukocyte mediated cytotoxicity; GO:0001938 positive regulation of endothelial cell proliferation; GO:0002523 leukocyte migration involved in inflammatory response; GO:0002544 chronic inflammatory response; GO:0002548 monocyte chemotaxis; GO:0002687 positive regulation of leukocyte migration; GO:0002693 pos…
ENSRNOG00000007178	Cd8a	2.2904	8.98e-07	NA	NA	GO:0002456 T cell mediated immunity; GO:0006954 inflammatory response; GO:0007166 cell surface receptor signaling pathway; GO:0019722 calcium-mediated signaling; GO:0042110 T cell activation; GO:0045065 cytotoxic T cell differentiation; GO:0050850 positive regulation of calcium-mediated signaling; GO:0050852 T cell receptor signaling pathway; GO:0051607 defense response to virus
ENSRNOG00000007258	Sbspon	-1.73471	0.00010612	NA	NA	NA
ENSRNOG00000007281	Flnc	0.90081	4.24e-05	NA	NA	GO:0030036 actin cytoskeleton organization; GO:0045214 sarcomere organization; GO:0055001 muscle cell development
ENSRNOG00000007284	Slc2a1	1.47677	9.09e-16	NA	NA	GO:0001666 response to hypoxia; GO:0006970 response to osmotic stress; GO:0007417 central nervous system development; GO:0007565 female pregnancy; GO:0015911 plasma membrane long-chain fatty acid transport; GO:0021987 cerebral cortex development; GO:0032868 response to insulin; GO:0042149 cellular response to glucose starvation; GO:0042908 xenobiotic transport; GO:0045494 photoreceptor cell maint…
ENSRNOG00000007319	Trib3	3.5822	3.47e-19	NA	NA	GO:0000122 negative regulation of transcription from RNA polymerase II promoter; GO:0006351 transcriptionDNA-templated; GO:0006354 DNA-templated transcriptionelongation; GO:0006468 protein phosphorylation; GO:0006469 negative regulation of protein kinase activity; GO:0010506 regulation of autophagy; GO:0010827 regulation of glucose transport; GO:0012501 programmed cell death; GO:0032092 positive …
ENSRNOG00000007345	Amot	-0.890921	7.79e-07	0.69962	0.00412558	GO:0001525 angiogenesis; GO:0001570 vasculogenesis; GO:0001701 in utero embryonic development; GO:0001702 gastrulation with mouth forming second; GO:0003365 establishment of cell polarity involved in ameboidal cell migration; GO:0006935 chemotaxis; GO:0008104 protein localization; GO:0016525 negative regulation of angiogenesis; GO:0030036 actin cytoskeleton organization; GO:0030334 regulation of …
ENSRNOG00000007346	Tamalin	NA	NA	0.950803	0.00106354	GO:0007165 signal transduction; GO:0008104 protein localization
ENSRNOG00000007350	Rac2	3.75538	1.9e-42	-1.24077	1.41e-05	GO:0006935 chemotaxis; GO:0007015 actin filament organization; GO:0007163 establishment or maintenance of cell polarity; GO:0007186 G-protein coupled receptor signaling pathway; GO:0008045 motor neuron axon guidance; GO:0008283 cell proliferation; GO:0008284 positive regulation of cell proliferation; GO:0008360 regulation of cell shape; GO:0010592 positive regulation of lamellipodium assembly; GO…
ENSRNOG00000007372	Casp1	3.5031	3.93e-29	-1.48574	3.01e-08	GO:0001666 response to hypoxia; GO:0001774 microglial cell activation; GO:0001819 positive regulation of cytokine production; GO:0002221 pattern recognition receptor signaling pathway; GO:0006508 proteolysis; GO:0006915 apoptotic process; GO:0007494 midgut development; GO:0007520 myoblast fusion; GO:0007613 memory; GO:0009410 response to xenobiotic stimulus; GO:0009617 response to bacterium; GO:0…
ENSRNOG00000007390	Nfkbia	3.36702	9.15e-65	NA	NA	GO:0002523 leukocyte migration involved in inflammatory response; GO:0006606 protein import into nucleus; GO:0007219 Notch signaling pathway; GO:0007249 I-kappaB kinase/NF-kappaB signaling; GO:0007253 cytoplasmic sequestering of NF-kappaB; GO:0010468 regulation of gene expression; GO:0010745 negative regulation of macrophage derived foam cell differentiation; GO:0010875 positive regulation of cho…
ENSRNOG00000007415	Ptgs1	-1.5977	1.12e-11	NA	NA	GO:0001516 prostaglandin biosynthetic process; GO:0006693 prostaglandin metabolic process; GO:0006954 inflammatory response; GO:0006979 response to oxidative stress; GO:0007568 aging; GO:0007612 learning; GO:0007613 memory; GO:0008217 regulation of blood pressure; GO:0010243 response to organonitrogen compound; GO:0010700 negative regulation of norepinephrine secretion; GO:0019233 sensory percept…
ENSRNOG00000007439	Unc13d	0.752614	0.00132204	NA	NA	GO:0001944 vasculature development; GO:0002432 granuloma formation; GO:0002467 germinal center formation; GO:0006909 phagocytosis; GO:0043304 regulation of mast cell degranulation; GO:0043320 natural killer cell degranulation; GO:0045921 positive regulation of exocytosis; GO:0046903 secretion; GO:0051607 defense response to virus; GO:0051649 establishment of localization in cell; GO:0060155 plate…
ENSRNOG00000007457	Serping1	4.63367	7.09e-57	NA	NA	GO:0001869 negative regulation of complement activationlectin pathway; GO:0006958 complement activationclassical pathway; GO:0007568 aging; GO:0007596 blood coagulation; GO:0010951 negative regulation of endopeptidase activity; GO:0042730 fibrinolysis; GO:0045087 innate immune response
ENSRNOG00000007477	Edn3	-3.04601	4.18e-27	NA	NA	GO:0001755 neural crest cell migration; GO:0002690 positive regulation of leukocyte chemotaxis; GO:0003100 regulation of systemic arterial blood pressure by endothelin; GO:0006874 cellular calcium ion homeostasis; GO:0007166 cell surface receptor signaling pathway; GO:0007411 axon guidance; GO:0008283 cell proliferation; GO:0008284 positive regulation of cell proliferation; GO:0010460 positive re…
ENSRNOG00000007478	Cry2	NA	NA	0.788677	0.00192576	GO:0000122 negative regulation of transcription from RNA polymerase II promoter; GO:0006606 protein import into nucleus; GO:0007623 circadian rhythm; GO:0009416 response to light stimulus; GO:0014823 response to activity; GO:0018298 protein-chromophore linkage; GO:0019915 lipid storage; GO:0032515 negative regulation of phosphoprotein phosphatase activity; GO:0032868 response to insulin; GO:00329…
ENSRNOG00000007519	Tmem43	0.956543	3.94e-07	NA	NA	GO:0045087 innate immune response; GO:0071763 nuclear membrane organization
ENSRNOG00000007539	Rsad2	7.56256	1.66e-134	NA	NA	GO:0001503 ossification; GO:0009615 response to virus; GO:0030278 regulation of ossification; GO:0034157 positive regulation of toll-like receptor 7 signaling pathway; GO:0034165 positive regulation of toll-like receptor 9 signaling pathway; GO:0035710 CD4-positivealpha-beta T cell activation; GO:0043367 CD4-positivealpha-beta T cell differentiation; GO:0045071 negative regulation of viral genome…
ENSRNOG00000007540	Msc	2.04843	4.62e-07	NA	NA	GO:0000122 negative regulation of transcription from RNA polymerase II promoter; GO:0006357 regulation of transcription from RNA polymerase II promoter; GO:0007519 skeletal muscle tissue development; GO:0014707 branchiomeric skeletal muscle development; GO:0032502 developmental process; GO:0060021 palate development; GO:0060539 diaphragm development; GO:1990830 cellular response to leukemia inhib…
ENSRNOG00000007544	Il23r	2.13048	4.63e-06	NA	NA	GO:0002230 positive regulation of defense response to virus by host; GO:0002827 positive regulation of T-helper 1 type immune response; GO:0019221 cytokine-mediated signaling pathway; GO:0032496 response to lipopolysaccharide; GO:0032693 negative regulation of interleukin-10 production; GO:0032729 positive regulation of interferon-gamma production; GO:0032735 positive regulation of interleukin-12…
ENSRNOG00000007545	Angptl4	3.4923	3.33e-39	NA	NA	GO:0001525 angiogenesis; GO:0001666 response to hypoxia; GO:0006629 lipid metabolic process; GO:0019216 regulation of lipid metabolic process; GO:0043066 negative regulation of apoptotic process; GO:0043086 negative regulation of catalytic activity; GO:0043335 protein unfolding; GO:0051005 negative regulation of lipoprotein lipase activity; GO:0070328 triglyceride homeostasis; GO:0072577 endothel…
ENSRNOG00000007574	Padi2	-1.45127	9.11e-13	NA	NA	GO:0010848 regulation of chromatin disassembly; GO:0016570 histone modification; GO:0018101 protein citrullination; GO:0021762 substantia nigra development; GO:0030520 intracellular estrogen receptor signaling pathway; GO:0036413 histone H3-R26 citrullination; GO:0036414 histone citrullination; GO:0045815 positive regulation of gene expressionepigenetic; GO:0070100 negative regulation of chemokin…
ENSRNOG00000007584	Ehd4	0.693528	3.9e-05	NA	NA	GO:0006897 endocytosis; GO:0006907 pinocytosis; GO:0016197 endosomal transport; GO:0030100 regulation of endocytosis; GO:0032456 endocytic recycling; GO:0050731 positive regulation of peptidyl-tyrosine phosphorylation; GO:0051260 protein homooligomerization; GO:0060271 cilium assembly; GO:0071363 cellular response to growth factor stimulus; GO:0072659 protein localization to plasma membrane
ENSRNOG00000007587	Tcp11l2	0.765929	0.000259601	NA	NA	GO:0007165 signal transduction
ENSRNOG00000007607	Nr4a1	-0.89405	2.97e-05	1.70022	2.95e-10	GO:0001938 positive regulation of endothelial cell proliferation; GO:0001975 response to amphetamine; GO:0002042 cell migration involved in sprouting angiogenesis; GO:0006351 transcriptionDNA-templated; GO:0006355 regulation of transcriptionDNA-templated; GO:0006357 regulation of transcription from RNA polymerase II promoter; GO:0006366 transcription from RNA polymerase II promoter; GO:0006915 ap…
ENSRNOG00000007650	Cd63	1.36476	0.00011521	NA	NA	GO:0002092 positive regulation of receptor internalization; GO:0007160 cell-matrix adhesion; GO:0008104 protein localization; GO:0010633 negative regulation of epithelial cell migration; GO:0015031 protein transport; GO:0016477 cell migration; GO:0030855 epithelial cell differentiation; GO:0034613 cellular protein localization; GO:0035646 endosome to melanosome transport; GO:0043473 pigmentation;…
ENSRNOG00000007679	Cyth4	0.792208	0.00149321	NA	NA	GO:0032012 regulation of ARF protein signal transduction
ENSRNOG00000007690	Cmpk2	3.57212	2.56e-32	NA	NA	GO:0006165 nucleoside diphosphate phosphorylation; GO:0006227 dUDP biosynthetic process; GO:0006233 dTDP biosynthetic process; GO:0006235 dTTP biosynthetic process; GO:0009142 nucleoside triphosphate biosynthetic process; GO:0046940 nucleoside monophosphate phosphorylation; GO:0071222 cellular response to lipopolysaccharide
ENSRNOG00000007705	Kcnj10	-1.33238	3.79e-09	NA	NA	NA
ENSRNOG00000007728	Gsdmd	1.74435	1.49e-08	NA	NA	GO:0009306 protein secretion; GO:0031668 cellular response to extracellular stimulus; GO:0032731 positive regulation of interleukin-1 beta production; GO:0032732 positive regulation of interleukin-1 production; GO:0032741 positive regulation of interleukin-18 production; GO:0035915 pore formation in membrane of other organism; GO:0042742 defense response to bacterium; GO:0046931 pore complex asse…
ENSRNOG00000007743	Mgst1	1.77034	3.39e-07	-0.919	0.00655876	GO:0006749 glutathione metabolic process; GO:0009410 response to xenobiotic stimulus; GO:0010243 response to organonitrogen compound; GO:0032496 response to lipopolysaccharide; GO:0033327 Leydig cell differentiation; GO:0034635 glutathione transport; GO:0071449 cellular response to lipid hydroperoxide; GO:0098869 cellular oxidant detoxification
ENSRNOG00000007765	Frzb	0.689994	0.000365279	NA	NA	GO:0002064 epithelial cell development; GO:0008285 negative regulation of cell proliferation; GO:0010721 negative regulation of cell development; GO:0014033 neural crest cell differentiation; GO:0016055 Wnt signaling pathway; GO:0030154 cell differentiation; GO:0030178 negative regulation of Wnt signaling pathway; GO:0030308 negative regulation of cell growth; GO:0035567 non-canonical Wnt signali…
ENSRNOG00000007779	Kank4	-0.85221	0.00159312	NA	NA	GO:0030837 negative regulation of actin filament polymerization
ENSRNOG00000007793	Pnrc1	1.10237	8.12e-09	NA	NA	GO:0000184 nuclear-transcribed mRNA catabolic processnonsense-mediated decay
ENSRNOG00000007804	C1galt1	0.890025	4.74e-09	NA	NA	GO:0001525 angiogenesis; GO:0001822 kidney development; GO:0006486 protein glycosylation; GO:0006493 protein O-linked glycosylation; GO:0016267 O-glycan processingcore 1; GO:0060576 intestinal epithelial cell development
ENSRNOG00000007830	Apold1	1.86456	2.65e-13	NA	NA	GO:0001525 angiogenesis; GO:0001666 response to hypoxia; GO:0006869 lipid transport; GO:0030154 cell differentiation; GO:0042118 endothelial cell activation; GO:0042157 lipoprotein metabolic process; GO:0045601 regulation of endothelial cell differentiation
ENSRNOG00000007837	Acot11	-1.57161	4.95e-06	NA	NA	GO:0006631 fatty acid metabolic process; GO:0006637 acyl-CoA metabolic process; GO:0009266 response to temperature stimulus; GO:0009409 response to cold
ENSRNOG00000007906	Bub1b	-0.692272	0.00297357	NA	NA	GO:0006468 protein phosphorylation; GO:0007091 metaphase/anaphase transition of mitotic cell cycle; GO:0007094 mitotic spindle assembly checkpoint; GO:0051444 negative regulation of ubiquitin-protein transferase activity; GO:0051754 meiotic sister chromatid cohesioncentromeric; GO:0071459 protein localization to chromosomecentromeric region
ENSRNOG00000007918	Tbxas1	1.71162	4.63e-08	NA	NA	GO:0001516 prostaglandin biosynthetic process; GO:0006690 icosanoid metabolic process; GO:0030644 cellular chloride ion homeostasis; GO:0045471 response to ethanol; GO:0045907 positive regulation of vasoconstriction; GO:0070542 response to fatty acid
ENSRNOG00000007922	Cldn19	-1.35493	0.00118801	NA	NA	GO:0001934 positive regulation of protein phosphorylation; GO:0007155 cell adhesion; GO:0008285 negative regulation of cell proliferation; GO:0010628 positive regulation of gene expression; GO:0010629 negative regulation of gene expression; GO:0019227 neuronal action potential propagation; GO:0030336 negative regulation of cell migration; GO:0031532 actin cytoskeleton reorganization; GO:0043297 a…
ENSRNOG00000007999	Abra	NA	NA	1.07748	0.000242854	GO:0006366 transcription from RNA polymerase II promoter; GO:0006606 protein import into nucleus; GO:0035025 positive regulation of Rho protein signal transduction; GO:0045893 positive regulation of transcriptionDNA-templated; GO:0045944 positive regulation of transcription from RNA polymerase II promoter; GO:0051091 positive regulation of sequence-specific DNA binding transcription factor activi…
ENSRNOG00000008005	Akna	0.75278	0.00252404	NA	NA	GO:0001837 epithelial to mesenchymal transition; GO:0021849 neuroblast division in subventricular zone; GO:0045944 positive regulation of transcription from RNA polymerase II promoter; GO:0050727 regulation of inflammatory response; GO:0060232 delamination; GO:0060234 neuroblast delamination
ENSRNOG00000008015	Fos	2.58227	3.84e-32	1.97553	8.77e-13	GO:0001661 conditioned taste aversion; GO:0006351 transcriptionDNA-templated; GO:0006355 regulation of transcriptionDNA-templated; GO:0006357 regulation of transcription from RNA polymerase II promoter; GO:0006366 transcription from RNA polymerase II promoter; GO:0007179 transforming growth factor beta receptor signaling pathway; GO:0007399 nervous system development; GO:0007565 female pregnancy;…
ENSRNOG00000008045	Slamf9	3.95029	2.78e-25	-1.02541	0.00352347	GO:0002273 plasmacytoid dendritic cell differentiation; GO:0002373 plasmacytoid dendritic cell cytokine production; GO:0002410 plasmacytoid dendritic cell chemotaxis; GO:0042110 T cell activation; GO:0042742 defense response to bacterium
ENSRNOG00000008057	Krt7	2.57202	4.65e-09	NA	NA	GO:0031424 keratinization; GO:0045109 intermediate filament organization
ENSRNOG00000008134	Mefv	3.67518	5.53e-33	-1.75224	5.31e-11	GO:0006954 inflammatory response; GO:0010468 regulation of gene expression; GO:0010508 positive regulation of autophagy; GO:0016567 protein ubiquitination; GO:0032496 response to lipopolysaccharide; GO:0032651 regulation of interleukin-1 beta production; GO:0032691 negative regulation of interleukin-1 beta production; GO:0032695 negative regulation of interleukin-12 production; GO:0032731 positiv…
ENSRNOG00000008144	Irf1	4.58679	1.3e-101	NA	NA	GO:0002376 immune system process; GO:0006351 transcriptionDNA-templated; GO:0006355 regulation of transcriptionDNA-templated; GO:0006357 regulation of transcription from RNA polymerase II promoter; GO:0006366 transcription from RNA polymerase II promoter; GO:0006915 apoptotic process; GO:0007249 I-kappaB kinase/NF-kappaB signaling; GO:0007565 female pregnancy; GO:0008285 negative regulation of ce…
ENSRNOG00000008180	Lyn	2.30647	7.72e-60	-1.06361	4.14e-08	GO:0001782 B cell homeostasis; GO:0001817 regulation of cytokine production; GO:0001933 negative regulation of protein phosphorylation; GO:0001934 positive regulation of protein phosphorylation; GO:0002244 hematopoietic progenitor cell differentiation; GO:0002250 adaptive immune response; GO:0002431 Fc receptor mediated stimulatory signaling pathway; GO:0002513 tolerance induction to self antigen…
ENSRNOG00000008194	Znfx1	1.41186	1.32e-10	NA	NA	GO:0002218 activation of innate immune response; GO:0031048 chromatin silencing by small RNA; GO:0042742 defense response to bacterium; GO:0045071 negative regulation of viral genome replication; GO:0051607 defense response to virus
ENSRNOG00000008196	Parp12	3.5415	5.84e-51	NA	NA	GO:0070213 protein auto-ADP-ribosylation
ENSRNOG00000008215	Trim47	2.13908	1.46e-11	NA	NA	GO:0016567 protein ubiquitination
ENSRNOG00000008292	Hif1a	0.935658	2.06e-07	NA	NA	GO:0000122 negative regulation of transcription from RNA polymerase II promoter; GO:0000302 response to reactive oxygen species; GO:0001525 angiogenesis; GO:0001568 blood vessel development; GO:0001666 response to hypoxia; GO:0001678 cellular glucose homeostasis; GO:0001755 neural crest cell migration; GO:0001837 epithelial to mesenchymal transition; GO:0001892 embryonic placenta development; GO:…
ENSRNOG00000008301	Tagln2	1.68217	4.95e-07	NA	NA	GO:0030855 epithelial cell differentiation
ENSRNOG00000008305	Sc5d	-0.677678	0.000267391	NA	NA	NA
ENSRNOG00000008331	Washc4	0.940267	0.00888914	NA	NA	GO:0007032 endosome organization; GO:0016197 endosomal transport
ENSRNOG00000008336	Tnfrsf11b	-1.06736	0.000709651	NA	NA	GO:0006915 apoptotic process; GO:0007165 signal transduction; GO:0007584 response to nutrient; GO:0009410 response to xenobiotic stimulus; GO:0010035 response to inorganic substance; GO:0030198 extracellular matrix organization; GO:0032026 response to magnesium ion; GO:0042489 negative regulation of odontogenesis of dentin-containing tooth; GO:0043627 response to estrogen; GO:0045671 negative reg…
ENSRNOG00000008369	Gimap4	2.06513	4.32e-09	NA	NA	NA
ENSRNOG00000008400	Pml	3.60881	4.63e-45	NA	NA	GO:0001666 response to hypoxia; GO:0001932 regulation of protein phosphorylation; GO:0002230 positive regulation of defense response to virus by host; GO:0006355 regulation of transcriptionDNA-templated; GO:0006605 protein targeting; GO:0006606 protein import into nucleus; GO:0006915 apoptotic process; GO:0006919 activation of cysteine-type endopeptidase activity involved in apoptotic process; GO…
ENSRNOG00000008409	Myo1f	1.28464	2.6e-16	-1.18549	8.37e-09	GO:0002446 neutrophil mediated immunity; GO:0007015 actin filament organization; GO:0007162 negative regulation of cell adhesion; GO:0009617 response to bacterium; GO:0030050 vesicle transport along actin filament; GO:0030335 positive regulation of cell migration; GO:0032956 regulation of actin cytoskeleton organization; GO:0043312 neutrophil degranulation; GO:0045088 regulation of innate immune …
ENSRNOG00000008412	Gprc5a	1.6812	2.25e-07	1.6653	1.82e-08	GO:0007175 negative regulation of epidermal growth factor-activated receptor activity; GO:0007186 G-protein coupled receptor signaling pathway
ENSRNOG00000008416	Gimap5	0.912693	0.00447991	NA	NA	GO:0001659 temperature homeostasis; GO:0002729 positive regulation of natural killer cell cytokine production; GO:0002925 positive regulation of humoral immune response mediated by circulating immunoglobulin; GO:0010524 positive regulation of calcium ion transport into cytosol; GO:0030217 T cell differentiation; GO:0032689 negative regulation of interferon-gamma production; GO:0032831 positive re…
ENSRNOG00000008421	Klhl5	-0.59895	1.87e-05	NA	NA	NA
ENSRNOG00000008518	Gsg1	1.45025	0.000421704	-1.16607	0.000580428	NA
ENSRNOG00000008525	Csf3	6.44071	4.79e-53	NA	NA	GO:0006955 immune response; GO:0007165 signal transduction; GO:0008283 cell proliferation; GO:0008284 positive regulation of cell proliferation; GO:0014068 positive regulation of phosphatidylinositol 3-kinase signaling; GO:0030838 positive regulation of actin filament polymerization; GO:0032092 positive regulation of protein binding; GO:0033138 positive regulation of peptidyl-serine phosphorylati…
ENSRNOG00000008534	Dusp15	-0.875376	0.000944324	NA	NA	GO:0000122 negative regulation of transcription from RNA polymerase II promoter; GO:0006470 protein dephosphorylation; GO:0007165 signal transduction; GO:0007179 transforming growth factor beta receptor signaling pathway; GO:0016311 dephosphorylation; GO:0042127 regulation of cell proliferation; GO:0046330 positive regulation of JNK cascade; GO:0048713 regulation of oligodendrocyte differentiatio…
ENSRNOG00000008588	Batf	3.9823	1.91e-18	-1.32234	2.67e-05	GO:0001819 positive regulation of cytokine production; GO:0002320 lymphoid progenitor cell differentiation; GO:0006357 regulation of transcription from RNA polymerase II promoter; GO:0006974 cellular response to DNA damage stimulus; GO:0030330 DNA damage responsesignal transduction by p53 class mediator; GO:0042832 defense response to protozoan; GO:0043011 myeloid dendritic cell differentiation; …
ENSRNOG00000008602	Steap4	3.93292	2.27e-24	NA	NA	GO:0015677 copper ion import; GO:0022900 electron transport chain; GO:0033212 iron assimilation; GO:0045444 fat cell differentiation; GO:0055072 iron ion homeostasis; GO:0070207 protein homotrimerization
ENSRNOG00000008676	Emp1	1.73168	7.24e-12	1.04379	0.00109928	GO:0008219 cell death; GO:0032060 bleb assembly
ENSRNOG00000008736	Slamf8	3.37689	5.19e-35	NA	NA	GO:0002232 leukocyte chemotaxis involved in inflammatory response; GO:0002336 B-1 B cell lineage commitment; GO:0010760 negative regulation of macrophage chemotaxis; GO:0033860 regulation of NAD(P)H oxidase activity; GO:0042742 defense response to bacterium; GO:0043549 regulation of kinase activity; GO:0045577 regulation of B cell differentiation; GO:0060266 negative regulation of respiratory bur…
ENSRNOG00000008759	Csf3r	3.7373	2.52e-69	-2.11396	3.26e-23	GO:0016064 immunoglobulin mediated immune response; GO:0019221 cytokine-mediated signaling pathway; GO:0030593 neutrophil chemotaxis; GO:0045637 regulation of myeloid cell differentiation; GO:0097186 amelogenesis
ENSRNOG00000008785	Klf5	1.54589	2.43e-11	NA	NA	GO:0000122 negative regulation of transcription from RNA polymerase II promoter; GO:0001525 angiogenesis; GO:0006351 transcriptionDNA-templated; GO:0006354 DNA-templated transcriptionelongation; GO:0006355 regulation of transcriptionDNA-templated; GO:0006357 regulation of transcription from RNA polymerase II promoter; GO:0008284 positive regulation of cell proliferation; GO:0010468 regulation of …
ENSRNOG00000008816	Gpnmb	3.17193	7.27e-26	NA	NA	GO:0001649 osteoblast differentiation; GO:0001818 negative regulation of cytokine production; GO:0001934 positive regulation of protein phosphorylation; GO:0007155 cell adhesion; GO:0007165 signal transduction; GO:0007267 cell-cell signaling; GO:0030282 bone mineralization; GO:0030335 positive regulation of cell migration; GO:0031954 positive regulation of protein autophosphorylation; GO:0032720 …
ENSRNOG00000008837	Ass1	2.50042	3.66e-16	NA	NA	GO:0000050 urea cycle; GO:0000052 citrulline metabolic process; GO:0000053 argininosuccinate metabolic process; GO:0001822 kidney development; GO:0001889 liver development; GO:0006526 arginine biosynthetic process; GO:0006531 aspartate metabolic process; GO:0006953 acute-phase response; GO:0007494 midgut development; GO:0007568 aging; GO:0007584 response to nutrient; GO:0007623 circadian rhythm; …
ENSRNOG00000008855	Gjb2	-1.28643	3.31e-07	NA	NA	GO:0002931 response to ischemia; GO:0007154 cell communication; GO:0007267 cell-cell signaling; GO:0007565 female pregnancy; GO:0007568 aging; GO:0007605 sensory perception of sound; GO:0010644 cell communication by electrical coupling; GO:0016264 gap junction assembly; GO:0032355 response to estradiol; GO:0032496 response to lipopolysaccharide; GO:0032526 response to retinoic acid; GO:0032570 re…
ENSRNOG00000008859	Tank	0.775309	0.00239046	NA	NA	GO:0006508 proteolysis; GO:0006974 cellular response to DNA damage stimulus; GO:0007249 I-kappaB kinase/NF-kappaB signaling; GO:0043124 negative regulation of I-kappaB kinase/NF-kappaB signaling; GO:0071347 cellular response to interleukin-1; GO:0071356 cellular response to tumor necrosis factor; GO:0071479 cellular response to ionizing radiation; GO:1903003 positive regulation of protein deubiqu…
ENSRNOG00000008933	Plbd1	3.24431	1.18e-28	-1.43309	6.81e-09	GO:0009395 phospholipid catabolic process
ENSRNOG00000008936	Map3k6	1.68159	3.3e-10	NA	NA	GO:0000165 MAPK cascade; GO:0006468 protein phosphorylation; GO:0033554 cellular response to stress
ENSRNOG00000008947	Cpz	-1.21649	0.00336259	NA	NA	GO:0006508 proteolysis; GO:0006518 peptide metabolic process; GO:0016055 Wnt signaling pathway; GO:0016485 protein processing
ENSRNOG00000009005	Slco2a1	1.21456	2.19e-07	NA	NA	GO:0006811 ion transport; GO:0015732 prostaglandin transport; GO:0043252 sodium-independent organic anion transport; GO:0055085 transmembrane transport
ENSRNOG00000009037	Sulf1	1.34698	2.71e-05	NA	NA	GO:0001502 cartilage condensation; GO:0001822 kidney development; GO:0001937 negative regulation of endothelial cell proliferation; GO:0002063 chondrocyte development; GO:0003094 glomerular filtration; GO:0007155 cell adhesion; GO:0010575 positive regulation of vascular endothelial growth factor production; GO:0014846 esophagus smooth muscle contraction; GO:0016525 negative regulation of angiogen…
ENSRNOG00000009068	Phlda3	1.14749	0.00418015	NA	NA	GO:0042771 intrinsic apoptotic signaling pathway in response to DNA damage by p53 class mediator; GO:0043065 positive regulation of apoptotic process; GO:0051898 negative regulation of protein kinase B signaling
ENSRNOG00000009088	Txnrd1	0.90907	6.63e-10	NA	NA	GO:0001707 mesoderm formation; GO:0001890 placenta development; GO:0006979 response to oxidative stress; GO:0007369 gastrulation; GO:0008283 cell proliferation; GO:0009410 response to xenobiotic stimulus; GO:0010035 response to inorganic substance; GO:0010269 response to selenium ion; GO:0010942 positive regulation of cell death; GO:0016259 selenocysteine metabolic process; GO:0042537 benzene-con…
ENSRNOG00000009106	C2cd4b	NA	NA	0.963655	0.00708274	NA
ENSRNOG00000009131	Zc3h12a	4.06421	3.89e-72	NA	NA	GO:0000294 nuclear-transcribed mRNA catabolic processendonucleolytic cleavage-dependent decay; GO:0001525 angiogenesis; GO:0001933 negative regulation of protein phosphorylation; GO:0002230 positive regulation of defense response to virus by host; GO:0002757 immune response-activating signal transduction; GO:0006915 apoptotic process; GO:0006954 inflammatory response; GO:0006974 cellular response…
ENSRNOG00000009153	Cidec	1.46232	0.000201312	NA	NA	GO:0006869 lipid transport; GO:0006915 apoptotic process; GO:0034389 lipid particle organization; GO:0042981 regulation of apoptotic process; GO:0097194 execution phase of apoptosis
ENSRNOG00000009191	Ccm2l	-1.30606	0.00144844	NA	NA	GO:0003007 heart morphogenesis; GO:0003209 cardiac atrium morphogenesis; GO:0003222 ventricular trabecula myocardium morphogenesis; GO:0032091 negative regulation of protein binding; GO:0034109 homotypic cell-cell adhesion; GO:0034111 negative regulation of homotypic cell-cell adhesion; GO:0042060 wound healing; GO:0055017 cardiac muscle tissue growth; GO:0090271 positive regulation of fibroblast…
ENSRNOG00000009211	C3ar1	1.20181	9.64e-08	NA	NA	GO:0002430 complement receptor mediated signaling pathway; GO:0002462 tolerance induction to nonself antigen; GO:0006935 chemotaxis; GO:0006954 inflammatory response; GO:0007200 phospholipase C-activating G-protein coupled receptor signaling pathway; GO:0007204 positive regulation of cytosolic calcium ion concentration; GO:0008217 regulation of blood pressure; GO:0010575 positive regulation of va…
ENSRNOG00000009227	Aplnr	-1.85348	1.64e-15	-0.889348	0.00679356	GO:0001525 angiogenesis; GO:0001568 blood vessel development; GO:0001570 vasculogenesis; GO:0001944 vasculature development; GO:0001947 heart looping; GO:0003171 atrioventricular valve development; GO:0003272 endocardial cushion formation; GO:0007186 G-protein coupled receptor signaling pathway; GO:0007369 gastrulation; GO:0007507 heart development; GO:0007512 adult heart development; GO:0010468 …
ENSRNOG00000009260	Cnr2	1.32176	2.52e-06	-1.22027	5.07e-05	GO:0001975 response to amphetamine; GO:0006954 inflammatory response; GO:0007186 G-protein coupled receptor signaling pathway; GO:0007189 adenylate cyclase-activating G-protein coupled receptor signaling pathway; GO:0019222 regulation of metabolic process; GO:0019233 sensory perception of pain; GO:0030595 leukocyte chemotaxis; GO:0032229 negative regulation of synaptic transmissionGABAergic; GO:0…
ENSRNOG00000009263	Ifi27	2.63546	7.65e-16	NA	NA	GO:0000122 negative regulation of transcription from RNA polymerase II promoter; GO:0006915 apoptotic process; GO:0032355 response to estradiol; GO:0034097 response to cytokine; GO:0043161 proteasome-mediated ubiquitin-dependent protein catabolic process; GO:0044827 modulation by host of viral genome replication; GO:0045087 innate immune response; GO:0046825 regulation of protein export from nucl…
ENSRNOG00000009267	B3gnt2	0.841587	8.02e-05	NA	NA	GO:0006486 protein glycosylation; GO:0006493 protein O-linked glycosylation; GO:0007411 axon guidance; GO:0007608 sensory perception of smell; GO:0030311 poly-N-acetyllactosamine biosynthetic process; GO:1990830 cellular response to leukemia inhibitory factor
ENSRNOG00000009282	Nub1	0.861383	0.000217193	NA	NA	GO:0006511 ubiquitin-dependent protein catabolic process; GO:0010498 proteasomal protein catabolic process; GO:0016567 protein ubiquitination; GO:0032436 positive regulation of proteasomal ubiquitin-dependent protein catabolic process; GO:0034341 response to interferon-gamma; GO:0034612 response to tumor necrosis factor; GO:2000058 regulation of protein ubiquitination involved in ubiquitin-depend…
ENSRNOG00000009331	Hck	3.66922	3.38e-52	-0.884868	0.00233502	GO:0006887 exocytosis; GO:0006909 phagocytosis; GO:0006954 inflammatory response; GO:0007169 transmembrane receptor protein tyrosine kinase signaling pathway; GO:0008284 positive regulation of cell proliferation; GO:0008360 regulation of cell shape; GO:0018108 peptidyl-tyrosine phosphorylation; GO:0030154 cell differentiation; GO:0043066 negative regulation of apoptotic process; GO:0045087 innate…
ENSRNOG00000009342	Fcnb	4.05761	1.53e-26	-1.47603	1.97e-06	GO:0001867 complement activationlectin pathway; GO:0002752 cell surface pattern recognition receptor signaling pathway; GO:0006508 proteolysis; GO:0007186 G-protein coupled receptor signaling pathway; GO:0032757 positive regulation of interleukin-8 production; GO:0034394 protein localization to cell surface; GO:0043654 recognition of apoptotic cell; GO:0046597 negative regulation of viral entry i…
ENSRNOG00000009355	Ogfr	1.23017	0.000175992	NA	NA	GO:0040008 regulation of growth
ENSRNOG00000009358	Osgin2	NA	NA	0.892232	0.00251099	GO:0007165 signal transduction; GO:0030308 negative regulation of cell growth
ENSRNOG00000009385	Pik3cg	1.52532	9.03e-17	NA	NA	GO:0001932 regulation of protein phosphorylation; GO:0002675 positive regulation of acute inflammatory response; GO:0003376 sphingosine-1-phosphate signaling pathway; GO:0006468 protein phosphorylation; GO:0007186 G-protein coupled receptor signaling pathway; GO:0007204 positive regulation of cytosolic calcium ion concentration; GO:0010595 positive regulation of endothelial cell migration; GO:001…
ENSRNOG00000009388	Sptssb	-0.886212	0.00481386	NA	NA	GO:0007029 endoplasmic reticulum organization; GO:0030148 sphingolipid biosynthetic process; GO:0046512 sphingosine biosynthetic process; GO:0046513 ceramide biosynthetic process; GO:1904220 regulation of serine C-palmitoyltransferase activity
ENSRNOG00000009433	Mcub	2.00362	1.77e-06	NA	NA	GO:0006851 mitochondrial calcium ion transport; GO:0036444 mitochondrial calcium uptake; GO:0051560 mitochondrial calcium ion homeostasis
ENSRNOG00000009471	Epsti1	1.60088	5.88e-15	-0.970086	0.000155157	NA
ENSRNOG00000009540	Gpr3	NA	NA	1.41633	1.32e-07	GO:0007186 G-protein coupled receptor signaling pathway; GO:0007189 adenylate cyclase-activating G-protein coupled receptor signaling pathway; GO:0007199 G-protein coupled receptor signaling pathway coupled to cGMP nucleotide second messenger; GO:0008285 negative regulation of cell proliferation; GO:0019222 regulation of metabolic process; GO:0040020 regulation of meiotic nuclear division; GO:004…
ENSRNOG00000009565	Pdk4	NA	NA	1.53438	2.43e-07	GO:0006006 glucose metabolic process; GO:0006086 acetyl-CoA biosynthetic process from pyruvate; GO:0006468 protein phosphorylation; GO:0006885 regulation of pH; GO:0008286 insulin receptor signaling pathway; GO:0009267 cellular response to starvation; GO:0010510 regulation of acetyl-CoA biosynthetic process from pyruvate; GO:0010565 regulation of cellular ketone metabolic process; GO:0010906 regu…
ENSRNOG00000009640	Psmf1	0.995792	4.65e-06	NA	NA	GO:0006511 ubiquitin-dependent protein catabolic process; GO:0043161 proteasome-mediated ubiquitin-dependent protein catabolic process; GO:1901799 negative regulation of proteasomal protein catabolic process
ENSRNOG00000009683	Sdcbp	0.658576	0.00441417	NA	NA	GO:0000122 negative regulation of transcription from RNA polymerase II promoter; GO:0002091 negative regulation of receptor internalization; GO:0006508 proteolysis; GO:0007265 Ras protein signal transduction; GO:0007268 chemical synaptic transmission; GO:0007346 regulation of mitotic cell cycle; GO:0008284 positive regulation of cell proliferation; GO:0010718 positive regulation of epithelial to …
ENSRNOG00000009726	Grip2	-0.620088	0.00108862	NA	NA	GO:0007219 Notch signaling pathway; GO:0014042 positive regulation of neuron maturation; GO:0014824 artery smooth muscle contraction; GO:0015031 protein transport; GO:0045777 positive regulation of blood pressure; GO:0098887 neurotransmitter receptor transportendosome to postsynaptic membrane; GO:0099003 vesicle-mediated transport in synapse; GO:1904719 positive regulation of AMPA glutamate recep…
ENSRNOG00000009740	Slco1c1	-1.73407	3.39e-08	NA	NA	GO:0006811 ion transport; GO:0015711 organic anion transport; GO:0015721 bile acid and bile salt transport; GO:0043252 sodium-independent organic anion transport; GO:0055085 transmembrane transport; GO:0070327 thyroid hormone transport; GO:2000611 positive regulation of thyroid hormone generation
ENSRNOG00000009754	Nampt	1.92354	2.9e-18	NA	NA	GO:0001774 microglial cell activation; GO:0007165 signal transduction; GO:0007565 female pregnancy; GO:0007568 aging; GO:0007623 circadian rhythm; GO:0009435 NAD biosynthetic process; GO:0010507 negative regulation of autophagy; GO:0014070 response to organic cyclic compound; GO:0014916 regulation of lung blood pressure; GO:0032922 circadian regulation of gene expression; GO:0045944 positive regu…
ENSRNOG00000009822	Tlr2	3.40108	1.01e-38	-0.911314	0.00301583	GO:0001666 response to hypoxia; GO:0001774 microglial cell activation; GO:0001775 cell activation; GO:0001819 positive regulation of cytokine production; GO:0002224 toll-like receptor signaling pathway; GO:0002238 response to molecule of fungal origin; GO:0002687 positive regulation of leukocyte migration; GO:0002730 regulation of dendritic cell cytokine production; GO:0002752 cell surface patter…
ENSRNOG00000009824	Irf2	0.951095	0.00147947	NA	NA	GO:0002376 immune system process; GO:0006351 transcriptionDNA-templated; GO:0006355 regulation of transcriptionDNA-templated; GO:0006357 regulation of transcription from RNA polymerase II promoter; GO:0008283 cell proliferation; GO:0045944 positive regulation of transcription from RNA polymerase II promoter; GO:0051607 defense response to virus
ENSRNOG00000009832	Slc39a14	1.06469	0.00473751	NA	NA	GO:0002062 chondrocyte differentiation; GO:0006094 gluconeogenesis; GO:0006826 iron ion transport; GO:0006829 zinc II ion transport; GO:0006882 cellular zinc ion homeostasis; GO:0008286 insulin receptor signaling pathway; GO:0010817 regulation of hormone levels; GO:0015698 inorganic anion transport; GO:0032869 cellular response to insulin stimulus; GO:0033212 iron assimilation; GO:0034755 iron io…
ENSRNOG00000009848	Il18	1.46507	1.58e-08	NA	NA	GO:0000165 MAPK cascade; GO:0001525 angiogenesis; GO:0001649 osteoblast differentiation; GO:0001666 response to hypoxia; GO:0006954 inflammatory response; GO:0006955 immune response; GO:0007165 signal transduction; GO:0007611 learning or memory; GO:0008283 cell proliferation; GO:0008284 positive regulation of cell proliferation; GO:0008625 extrinsic apoptotic signaling pathway via death domain re…
ENSRNOG00000009850	St3gal4	0.92742	0.00103668	NA	NA	GO:0000290 deadenylation-dependent decapping of nuclear-transcribed mRNA; GO:0006397 mRNA processing; GO:0006486 protein glycosylation; GO:0036245 cellular response to menadione; GO:0043069 negative regulation of programmed cell death; GO:0045292 mRNA cis splicingvia spliceosome; GO:0097503 sialylation; GO:0009101 glycoprotein biosynthetic process; GO:0009247 glycolipid biosynthetic process; GO:0…
ENSRNOG00000009867	Tgfb3	1.40601	1.64e-05	NA	NA	GO:0001666 response to hypoxia; GO:0001701 in utero embryonic development; GO:0007179 transforming growth factor beta receptor signaling pathway; GO:0007435 salivary gland morphogenesis; GO:0007565 female pregnancy; GO:0007568 aging; GO:0008283 cell proliferation; GO:0008284 positive regulation of cell proliferation; GO:0008285 negative regulation of cell proliferation; GO:0009887 animal organ mo…
ENSRNOG00000009912	Fgr	5.46708	1.32e-116	-1.70776	3.19e-15	GO:0001819 positive regulation of cytokine production; GO:0007169 transmembrane receptor protein tyrosine kinase signaling pathway; GO:0007229 integrin-mediated signaling pathway; GO:0008360 regulation of cell shape; GO:0014068 positive regulation of phosphatidylinositol 3-kinase signaling; GO:0018108 peptidyl-tyrosine phosphorylation; GO:0030154 cell differentiation; GO:0030282 bone mineralizati…
ENSRNOG00000009919	Acod1	9.06844	8.6e-84	-1.873	4.87e-11	GO:0002760 positive regulation of antimicrobial humoral response; GO:0006952 defense response; GO:0007566 embryo implantation; GO:0009617 response to bacterium; GO:0032088 negative regulation of NF-kappaB transcription factor activity; GO:0032480 negative regulation of type I interferon production; GO:0032496 response to lipopolysaccharide; GO:0034136 negative regulation of toll-like receptor 2 s…
ENSRNOG00000009946	Ldlr	NA	NA	1.10854	0.00052855	GO:0001666 response to hypoxia; GO:0001920 negative regulation of receptor recycling; GO:0006629 lipid metabolic process; GO:0006897 endocytosis; GO:0006898 receptor-mediated endocytosis; GO:0006909 phagocytosis; GO:0007568 aging; GO:0007616 long-term memory; GO:0008203 cholesterol metabolic process; GO:0009725 response to hormone; GO:0010628 positive regulation of gene expression; GO:0010629 neg…
ENSRNOG00000009949	Pcdh18	-0.847165	0.00101609	NA	NA	GO:0007155 cell adhesion; GO:0007156 homophilic cell adhesion via plasma membrane adhesion molecules; GO:0007420 brain development
ENSRNOG00000009951	Aif1l	-1.44839	9.47e-09	NA	NA	GO:0051017 actin filament bundle assembly; GO:0097178 ruffle assembly
ENSRNOG00000009980	Plpp1	0.642274	0.000173917	NA	NA	GO:0006644 phospholipid metabolic process; GO:0006670 sphingosine metabolic process; GO:0006672 ceramide metabolic process; GO:0007165 signal transduction; GO:0009395 phospholipid catabolic process; GO:0046839 phospholipid dephosphorylation
ENSRNOG00000009997	Erap1	1.14536	6.52e-07	NA	NA	GO:0002250 adaptive immune response; GO:0006508 proteolysis; GO:0006509 membrane protein ectodomain proteolysis; GO:0007165 signal transduction; GO:0008217 regulation of blood pressure; GO:0019882 antigen processing and presentation; GO:0019885 antigen processing and presentation of endogenous peptide antigen via MHC class I; GO:0030163 protein catabolic process; GO:0043171 peptide catabolic proc…
ENSRNOG00000010018	Clec4a3	2.53988	1.79e-14	NA	NA	GO:0001818 negative regulation of cytokine production; GO:0002470 plasmacytoid dendritic cell antigen processing and presentation; GO:0006955 immune response; GO:0032720 negative regulation of tumor necrosis factor production; GO:0036037 CD8-positivealpha-beta T cell activation; GO:0042590 antigen processing and presentation of exogenous peptide antigen via MHC class I; GO:0061760 antifungal inna…
ENSRNOG00000010029	Ubald2	0.875802	0.00756251	NA	NA	NA
ENSRNOG00000010105	S100a11	3.32075	1.99e-44	-1.57385	5.04e-08	GO:0014911 positive regulation of smooth muscle cell migration; GO:0042127 regulation of cell proliferation
ENSRNOG00000010161	Myo10	-0.743382	9.91e-05	NA	NA	GO:0007165 signal transduction; GO:0008360 regulation of cell shape; GO:0022409 positive regulation of cell-cell adhesion; GO:0030705 cytoskeleton-dependent intracellular transport; GO:0051489 regulation of filopodium assembly
ENSRNOG00000010165	Tnfaip2	4.48247	6.01e-63	NA	NA	GO:0006887 exocytosis; GO:0051601 exocyst localization
ENSRNOG00000010174	Enpp4	1.34743	3.57e-06	NA	NA	GO:0007596 blood coagulation; GO:0030194 positive regulation of blood coagulation; GO:0046130 purine ribonucleoside catabolic process
ENSRNOG00000010181	Clec4d	6.71539	2.04e-54	-2.60887	3.35e-22	NA
ENSRNOG00000010183	Gask1b	-0.765719	6.08e-05	NA	NA	NA
ENSRNOG00000010208	Timp1	3.81303	1.97e-51	NA	NA	GO:0001775 cell activation; GO:0002248 connective tissue replacement involved in inflammatory response wound healing; GO:0006694 steroid biosynthetic process; GO:0007165 signal transduction; GO:0007568 aging; GO:0008284 positive regulation of cell proliferation; GO:0009725 response to hormone; GO:0010033 response to organic substance; GO:0010951 negative regulation of endopeptidase activity; GO:0…
ENSRNOG00000010240	Tent5a	2.70653	1.07e-15	NA	NA	GO:0009617 response to bacterium; GO:0030278 regulation of ossification; GO:0030501 positive regulation of bone mineralization; GO:0045669 positive regulation of osteoblast differentiation; GO:0048255 mRNA stabilization
ENSRNOG00000010265	Ada	1.88184	2.26e-08	NA	NA	GO:0000255 allantoin metabolic process; GO:0001666 response to hypoxia; GO:0001701 in utero embryonic development; GO:0001821 histamine secretion; GO:0001829 trophectodermal cell differentiation; GO:0001889 liver development; GO:0001890 placenta development; GO:0002314 germinal center B cell differentiation; GO:0002467 germinal center formation; GO:0002636 positive regulation of germinal center f…
ENSRNOG00000010319	Lcp1	2.83085	3.93e-88	-0.874183	0.000272184	GO:0002286 T cell activation involved in immune response; GO:0010737 protein kinase A signaling; GO:0016477 cell migration; GO:0022617 extracellular matrix disassembly; GO:0031100 animal organ regeneration; GO:0033157 regulation of intracellular protein transport; GO:0051017 actin filament bundle assembly; GO:0051639 actin filament network formation; GO:0071803 positive regulation of podosome ass…
ENSRNOG00000010331	Ctsb	1.00639	0.000283885	NA	NA	GO:0006508 proteolysis; GO:0006590 thyroid hormone generation; GO:0006914 autophagy; GO:0007283 spermatogenesis; GO:0007519 skeletal muscle tissue development; GO:0009611 response to wounding; GO:0009612 response to mechanical stimulus; GO:0009749 response to glucose; GO:0010466 negative regulation of peptidase activity; GO:0014070 response to organic cyclic compound; GO:0014075 response to amine…
ENSRNOG00000010362	Anxa2	3.1623	3.32e-48	-0.811176	0.00357154	GO:0001525 angiogenesis; GO:0001765 membrane raft assembly; GO:0001921 positive regulation of receptor recycling; GO:0001934 positive regulation of protein phosphorylation; GO:0002091 negative regulation of receptor internalization; GO:0006900 membrane budding; GO:0007589 body fluid secretion; GO:0010756 positive regulation of plasminogen activation; GO:0030199 collagen fibril organization; GO:00…
ENSRNOG00000010370	Tnip1	2.15411	7.84e-19	NA	NA	GO:0002755 MyD88-dependent toll-like receptor signaling pathway; GO:0006357 regulation of transcription from RNA polymerase II promoter; GO:0007159 leukocyte cell-cell adhesion; GO:0009101 glycoprotein biosynthetic process; GO:0043124 negative regulation of I-kappaB kinase/NF-kappaB signaling; GO:0045944 positive regulation of transcription from RNA polymerase II promoter; GO:0050729 positive reg…
ENSRNOG00000010513	Tfpi2	3.4219	8.74e-19	NA	NA	GO:0007596 blood coagulation; GO:0010466 negative regulation of peptidase activity; GO:0071498 cellular response to fluid shear stress
ENSRNOG00000010516	Plau	2.25605	5.49e-09	NA	NA	GO:0001525 angiogenesis; GO:0001666 response to hypoxia; GO:0006508 proteolysis; GO:0007283 spermatogenesis; GO:0007566 embryo implantation; GO:0008284 positive regulation of cell proliferation; GO:0010469 regulation of receptor activity; GO:0014823 response to activity; GO:0014909 smooth muscle cell migration; GO:0014910 regulation of smooth muscle cell migration; GO:0014911 positive regulation …
ENSRNOG00000010522	Tlr4	2.10529	7.26e-16	NA	NA	GO:0001666 response to hypoxia; GO:0001774 microglial cell activation; GO:0002218 activation of innate immune response; GO:0002224 toll-like receptor signaling pathway; GO:0002246 wound healing involved in inflammatory response; GO:0002322 B cell proliferation involved in immune response; GO:0002537 nitric oxide production involved in inflammatory response; GO:0002730 regulation of dendritic cell…
ENSRNOG00000010524	Cryab	NA	NA	0.98989	0.00452457	GO:0001666 response to hypoxia; GO:0002088 lens development in camera-type eye; GO:0006457 protein folding; GO:0007021 tubulin complex assembly; GO:0007517 muscle organ development; GO:0007568 aging; GO:0010259 multicellular organism aging; GO:0010629 negative regulation of gene expression; GO:0010941 regulation of cell death; GO:0030308 negative regulation of cell growth; GO:0031109 microtubule …
ENSRNOG00000010529	Thbs2	1.00081	0.000774534	NA	NA	GO:0007155 cell adhesion; GO:0016525 negative regulation of angiogenesis; GO:0051965 positive regulation of synapse assembly
ENSRNOG00000010549	Tspo	4.26283	4.93e-31	-1.15395	0.000701576	GO:0006694 steroid biosynthetic process; GO:0006811 ion transport; GO:0006821 chloride transport; GO:0006869 lipid transport; GO:0007568 aging; GO:0008347 glial cell migration; GO:0009410 response to xenobiotic stimulus; GO:0010042 response to manganese ion; GO:0010266 response to vitamin B1; GO:0010823 negative regulation of mitochondrion organization; GO:0010940 positive regulation of necrotic …
ENSRNOG00000010574	Ptpn1	0.982681	1.7e-06	NA	NA	GO:0006470 protein dephosphorylation; GO:0008286 insulin receptor signaling pathway; GO:0009966 regulation of signal transduction; GO:0030100 regulation of endocytosis; GO:0030948 negative regulation of vascular endothelial growth factor receptor signaling pathway; GO:0030968 endoplasmic reticulum unfolded protein response; GO:0031532 actin cytoskeleton reorganization; GO:0033157 regulation of in…
ENSRNOG00000010575	Dapp1	1.30324	2.53e-05	NA	NA	GO:0005886 plasma membrane
ENSRNOG00000010584	Tmem123	0.84055	0.00380575	NA	NA	GO:0070267 oncosis
ENSRNOG00000010602	Birc2	0.913451	1.95e-07	NA	NA	GO:0000209 protein polyubiquitination; GO:0001666 response to hypoxia; GO:0001890 placenta development; GO:0006915 apoptotic process; GO:0010243 response to organonitrogen compound; GO:0014070 response to organic cyclic compound; GO:0031398 positive regulation of protein ubiquitination; GO:0042981 regulation of apoptotic process; GO:0043066 negative regulation of apoptotic process; GO:0043123 pos…
ENSRNOG00000010617	Scube1	1.40693	1.42e-06	NA	NA	GO:0007165 signal transduction; GO:0045880 positive regulation of smoothened signaling pathway
ENSRNOG00000010626	Sphk1	2.09955	4.53e-12	NA	NA	GO:0001568 blood vessel development; GO:0001934 positive regulation of protein phosphorylation; GO:0001956 positive regulation of neurotransmitter secretion; GO:0003376 sphingosine-1-phosphate signaling pathway; GO:0006473 protein acetylation; GO:0006665 sphingolipid metabolic process; GO:0006670 sphingosine metabolic process; GO:0006954 inflammatory response; GO:0007420 brain development; GO:000…
ENSRNOG00000010629	Nod1	1.93578	8.37e-18	NA	NA	GO:0002221 pattern recognition receptor signaling pathway; GO:0002606 positive regulation of dendritic cell antigen processing and presentation; GO:0006919 activation of cysteine-type endopeptidase activity involved in apoptotic process; GO:0006954 inflammatory response; GO:0007249 I-kappaB kinase/NF-kappaB signaling; GO:0007254 JNK cascade; GO:0010942 positive regulation of cell death; GO:001604…
ENSRNOG00000010635	Igfbp4	0.839738	9.79e-08	-1.04296	1.15e-05	GO:0000165 MAPK cascade; GO:0001558 regulation of cell growth; GO:0006954 inflammatory response; GO:0010906 regulation of glucose metabolic process; GO:0014070 response to organic cyclic compound; GO:0035556 intracellular signal transduction; GO:0040008 regulation of growth; GO:0043410 positive regulation of MAPK cascade; GO:0043567 regulation of insulin-like growth factor receptor signaling path…
ENSRNOG00000010645	Lgals3	4.17161	4.43e-34	NA	NA	GO:0001501 skeletal system development; GO:0002548 monocyte chemotaxis; GO:0006397 mRNA processing; GO:0008284 positive regulation of cell proliferation; GO:0008380 RNA splicing; GO:0014064 positive regulation of serotonin secretion; GO:0030198 extracellular matrix organization; GO:0030593 neutrophil chemotaxis; GO:0030855 epithelial cell differentiation; GO:0031334 positive regulation of protein…
ENSRNOG00000010665	Ccr7	1.73895	0.000155921	NA	NA	GO:0002408 myeloid dendritic cell chemotaxis; GO:0002606 positive regulation of dendritic cell antigen processing and presentation; GO:0002885 positive regulation of hypersensitivity; GO:0002922 positive regulation of humoral immune response; GO:0006935 chemotaxis; GO:0006954 inflammatory response; GO:0006955 immune response; GO:0007186 G-protein coupled receptor signaling pathway; GO:0007204 pos…
ENSRNOG00000010685	Tbx18	-1.21806	1.16e-06	NA	NA	GO:0000122 negative regulation of transcription from RNA polymerase II promoter; GO:0001708 cell fate specification; GO:0001756 somitogenesis; GO:0002053 positive regulation of mesenchymal cell proliferation; GO:0003163 sinoatrial node development; GO:0006357 regulation of transcription from RNA polymerase II promoter; GO:0007605 sensory perception of sound; GO:0009948 anterior/posterior axis spe…
ENSRNOG00000010695	Pdgfc	1.2165	9.57e-08	NA	NA	GO:0007165 signal transduction; GO:0007171 activation of transmembrane receptor protein tyrosine kinase activity; GO:0008284 positive regulation of cell proliferation; GO:0009887 animal organ morphogenesis; GO:0014068 positive regulation of phosphatidylinositol 3-kinase signaling; GO:0030335 positive regulation of cell migration; GO:0031954 positive regulation of protein autophosphorylation; GO:0…
ENSRNOG00000010765	Vcl	NA	NA	1.01188	0.00390521	GO:0002009 morphogenesis of an epithelium; GO:0007155 cell adhesion; GO:0030032 lamellipodium assembly; GO:0030334 regulation of cell migration; GO:0034333 adherens junction assembly; GO:0034394 protein localization to cell surface; GO:0043297 apical junction assembly; GO:0048675 axon extension; GO:0051893 regulation of focal adhesion assembly; GO:0070527 platelet aggregation; GO:0090136 epitheli…
ENSRNOG00000010776	Atp13a1	0.589754	0.00235283	NA	NA	GO:0006874 cellular calcium ion homeostasis; GO:0055085 transmembrane transport; GO:0098655 cation transmembrane transport
ENSRNOG00000010794	Dennd3	1.12711	0.000158078	NA	NA	GO:0008333 endosome to lysosome transport; GO:0030163 protein catabolic process; GO:0032483 regulation of Rab protein signal transduction; GO:0044257 cellular protein catabolic process
ENSRNOG00000010805	Fabp4	2.03445	1.36e-06	NA	NA	GO:0006469 negative regulation of protein kinase activity; GO:0006631 fatty acid metabolic process; GO:0008284 positive regulation of cell proliferation; GO:0009410 response to xenobiotic stimulus; GO:0009617 response to bacterium; GO:0009629 response to gravity; GO:0015908 fatty acid transport; GO:0015909 long-chain fatty acid transport; GO:0042632 cholesterol homeostasis; GO:0045892 negative re…
ENSRNOG00000010832	Pdgfrl	1.26706	0.000347322	NA	NA	NA
ENSRNOG00000010833	Mthfd2	1.13647	0.000208712	NA	NA	GO:0035999 tetrahydrofolate interconversion; GO:0046653 tetrahydrofolate metabolic process
ENSRNOG00000010861	Atad1	0.669201	0.0065267	NA	NA	GO:0002092 positive regulation of receptor internalization; GO:0006749 glutathione metabolic process; GO:0007612 learning; GO:0007613 memory; GO:0051967 negative regulation of synaptic transmissionglutamatergic
ENSRNOG00000010866	Tmem154	1.76562	5.06e-05	NA	NA	NA
ENSRNOG00000010875	Fam241a	1.4226	6.3e-07	NA	NA	NA
ENSRNOG00000010888	Ankrd33b	NA	NA	1.59686	7.62e-14	NA
ENSRNOG00000010897	Nek6	1.10411	2.94e-09	NA	NA	GO:0006468 protein phosphorylation; GO:0006915 apoptotic process; GO:0007049 cell cycle; GO:0007059 chromosome segregation; GO:0018105 peptidyl-serine phosphorylation; GO:0030071 regulation of mitotic metaphase/anaphase transition; GO:0043123 positive regulation of I-kappaB kinase/NF-kappaB signaling; GO:0046777 protein autophosphorylation; GO:0051301 cell division
ENSRNOG00000010898	Prok2	2.53551	4.07e-12	NA	NA	GO:0001525 angiogenesis; GO:0001935 endothelial cell proliferation; GO:0006935 chemotaxis; GO:0007218 neuropeptide signaling pathway; GO:0007283 spermatogenesis; GO:0007623 circadian rhythm; GO:0043066 negative regulation of apoptotic process; GO:0045987 positive regulation of smooth muscle contraction
ENSRNOG00000010903	Crb1	-0.896312	0.007312	NA	NA	GO:0001974 blood vessel remodeling; GO:0007009 plasma membrane organization; GO:0007157 heterophilic cell-cell adhesion via plasma membrane cell adhesion molecules; GO:0007601 visual perception; GO:0008104 protein localization; GO:0010001 glial cell differentiation; GO:0010467 gene expression; GO:0010842 retina layer formation; GO:0034613 cellular protein localization; GO:0035845 photoreceptor ce…
ENSRNOG00000010917	Bmp5	-1.61088	0.000140517	NA	NA	GO:0001501 skeletal system development; GO:0003272 endocardial cushion formation; GO:0003323 type B pancreatic cell development; GO:0003344 pericardium morphogenesis; GO:0007389 pattern specification process; GO:0008284 positive regulation of cell proliferation; GO:0008285 negative regulation of cell proliferation; GO:0010862 positive regulation of pathway-restricted SMAD protein phosphorylation;…
ENSRNOG00000010941	Tifa	2.12136	1.9e-19	NA	NA	GO:0002753 cytoplasmic pattern recognition receptor signaling pathway; GO:0007249 I-kappaB kinase/NF-kappaB signaling; GO:0043123 positive regulation of I-kappaB kinase/NF-kappaB signaling; GO:0045087 innate immune response; GO:0051260 protein homooligomerization
ENSRNOG00000010951	Cmtm6	1.07412	2.96e-10	NA	NA	GO:0015031 protein transport; GO:0031647 regulation of protein stability; GO:0032456 endocytic recycling
ENSRNOG00000011016	Slc7a2	1.99406	1.79e-08	NA	NA	GO:0002537 nitric oxide production involved in inflammatory response; GO:0006809 nitric oxide biosynthetic process; GO:0006865 amino acid transport; GO:0015807 L-amino acid transport; GO:0015809 arginine transport; GO:0042116 macrophage activation; GO:0043030 regulation of macrophage activation; GO:0050727 regulation of inflammatory response; GO:0051649 establishment of localization in cell; GO:0…
ENSRNOG00000011039	Gch1	4.50579	6e-55	NA	NA	GO:0006729 tetrahydrobiopterin biosynthetic process; GO:0008217 regulation of blood pressure; GO:0010460 positive regulation of heart rate; GO:0014916 regulation of lung blood pressure; GO:0032496 response to lipopolysaccharide; GO:0034341 response to interferon-gamma; GO:0034612 response to tumor necrosis factor; GO:0035998 7; 8-dihydroneopterin 3'-triphosphate biosynthetic process; GO:0042311 v…
ENSRNOG00000011054	Laptm5	0.748717	0.00436088	NA	NA	GO:0002357 defense response to tumor cell; GO:0002720 positive regulation of cytokine production involved in immune response; GO:0006622 protein targeting to lysosome; GO:0006886 intracellular protein transport; GO:0006919 activation of cysteine-type endopeptidase activity involved in apoptotic process; GO:0012502 induction of programmed cell death; GO:0031398 positive regulation of protein ubiqu…
ENSRNOG00000011107	Pcsk1	NA	NA	1.72648	5.47e-09	GO:0006508 proteolysis; GO:0009410 response to xenobiotic stimulus; GO:0009749 response to glucose; GO:0010035 response to inorganic substance; GO:0010157 response to chlorate; GO:0014070 response to organic cyclic compound; GO:0016485 protein processing; GO:0016486 peptide hormone processing; GO:0016540 protein autoprocessing; GO:0021983 pituitary gland development; GO:0022008 neurogenesis; GO:0…
ENSRNOG00000011135	Gtf2b	0.633976	0.00231146	NA	NA	GO:0001174 transcriptional start site selection at RNA polymerase II promoter; GO:0006352 DNA-templated transcriptioninitiation; GO:0006366 transcription from RNA polymerase II promoter; GO:0006367 transcription initiation from RNA polymerase II promoter; GO:0006473 protein acetylation; GO:0010467 gene expression; GO:0016570 histone modification; GO:0019083 viral transcription; GO:0051123 RNA pol…
ENSRNOG00000011153	Il17ra	0.776943	0.00507816	NA	NA	GO:0009615 response to virus; GO:0030163 protein catabolic process; GO:0032736 positive regulation of interleukin-13 production; GO:0032747 positive regulation of interleukin-23 production; GO:0032754 positive regulation of interleukin-5 production; GO:0032755 positive regulation of interleukin-6 production; GO:0050729 positive regulation of inflammatory response; GO:0050832 defense response to f…
ENSRNOG00000011174	Fpr1	1.60427	0.00111265	NA	NA	GO:0002430 complement receptor mediated signaling pathway; GO:0006954 inflammatory response; GO:0007186 G-protein coupled receptor signaling pathway; GO:0007200 phospholipase C-activating G-protein coupled receptor signaling pathway; GO:0007204 positive regulation of cytosolic calcium ion concentration
ENSRNOG00000011184	Slc13a4	-2.24274	5.16e-12	NA	NA	GO:0006814 sodium ion transport; GO:0098656 anion transmembrane transport; GO:1902358 sulfate transmembrane transport
ENSRNOG00000011205	Ccl3	7.09576	1.8e-90	-1.03348	0.00167702	GO:0000165 MAPK cascade; GO:0001649 osteoblast differentiation; GO:0001775 cell activation; GO:0002548 monocyte chemotaxis; GO:0006468 protein phosphorylation; GO:0006816 calcium ion transport; GO:0006874 cellular calcium ion homeostasis; GO:0006887 exocytosis; GO:0006935 chemotaxis; GO:0006954 inflammatory response; GO:0007010 cytoskeleton organization; GO:0007165 signal transduction; GO:0007186…
ENSRNOG00000011238	Tiparp	1.2867	1.1e-05	NA	NA	GO:0001570 vasculogenesis; GO:0001822 kidney development; GO:0006471 protein ADP-ribosylation; GO:0006807 nitrogen compound metabolic process; GO:0008209 androgen metabolic process; GO:0008210 estrogen metabolic process; GO:0008585 female gonad development; GO:0009791 post-embryonic development; GO:0010629 negative regulation of gene expression; GO:0030097 hemopoiesis; GO:0045732 positive regulat…
ENSRNOG00000011284	Sgms2	1.90641	3.59e-10	-1.09095	0.000525148	GO:0006665 sphingolipid metabolic process; GO:0006686 sphingomyelin biosynthetic process; GO:0016310 phosphorylation; GO:0030500 regulation of bone mineralization; GO:0046513 ceramide biosynthetic process; GO:1905373 ceramide phosphoethanolamine biosynthetic process
ENSRNOG00000011346	Ehd2	1.12071	0.00401782	NA	NA	GO:0006897 endocytosis; GO:0016197 endosomal transport; GO:0030036 actin cytoskeleton organization; GO:0030866 cortical actin cytoskeleton organization; GO:0032456 endocytic recycling; GO:0060271 cilium assembly; GO:0072659 protein localization to plasma membrane; GO:0097320 plasma membrane tubulation; GO:1901741 positive regulation of myoblast fusion; GO:2001137 positive regulation of endocytic …
ENSRNOG00000011411	Adgrg6	0.847371	0.00980781	NA	NA	GO:0007005 mitochondrion organization; GO:0007166 cell surface receptor signaling pathway; GO:0007189 adenylate cyclase-activating G-protein coupled receptor signaling pathway; GO:0014037 Schwann cell differentiation; GO:0019933 cAMP-mediated signaling; GO:0022011 myelination in peripheral nervous system; GO:0042552 myelination; GO:0060347 heart trabecula formation
ENSRNOG00000011459	Rhbdf2	3.42302	1.78e-67	-0.854664	0.00966421	GO:0042058 regulation of epidermal growth factor receptor signaling pathway; GO:0050708 regulation of protein secretion; GO:0050709 negative regulation of protein secretion; GO:0072659 protein localization to plasma membrane; GO:1904683 regulation of metalloendopeptidase activity
ENSRNOG00000011474	Ppp1r3b	3.69396	5.67e-36	-1.53391	2.13e-08	GO:0005977 glycogen metabolic process; GO:0005979 regulation of glycogen biosynthetic process; GO:0005981 regulation of glycogen catabolic process
ENSRNOG00000011483	S100a9	5.95837	1.99e-73	-2.17966	3.19e-15	GO:0002523 leukocyte migration involved in inflammatory response; GO:0002544 chronic inflammatory response; GO:0002790 peptide secretion; GO:0002793 positive regulation of peptide secretion; GO:0006417 regulation of translation; GO:0006914 autophagy; GO:0006915 apoptotic process; GO:0006919 activation of cysteine-type endopeptidase activity involved in apoptotic process; GO:0010043 response to zi…
ENSRNOG00000011557	S100a8	6.10162	3.69e-67	-1.80332	4.46e-10	GO:0002523 leukocyte migration involved in inflammatory response; GO:0002526 acute inflammatory response; GO:0002544 chronic inflammatory response; GO:0002790 peptide secretion; GO:0002793 positive regulation of peptide secretion; GO:0006914 autophagy; GO:0006915 apoptotic process; GO:0006919 activation of cysteine-type endopeptidase activity involved in apoptotic process; GO:0006954 inflammatory…
ENSRNOG00000011559	Cnn3	0.911379	0.00242294	NA	NA	GO:0030855 epithelial cell differentiation; GO:0031032 actomyosin structure organization; GO:0032780 negative regulation of ATPase activity
ENSRNOG00000011647	S100a6	3.41012	4.42e-19	-1.4099	6.04e-06	GO:0034220 ion transmembrane transport; GO:0098586 cellular response to virus
ENSRNOG00000011668	Nfil3	1.75442	3.14e-21	0.902608	0.00169214	GO:0000122 negative regulation of transcription from RNA polymerase II promoter; GO:0001779 natural killer cell differentiation; GO:0006355 regulation of transcriptionDNA-templated; GO:0006366 transcription from RNA polymerase II promoter; GO:0006955 immune response; GO:0007623 circadian rhythm; GO:0010628 positive regulation of gene expression; GO:0045892 negative regulation of transcriptionDNA-…
ENSRNOG00000011683	Fes	1.77836	2.1e-12	NA	NA	GO:0001578 microtubule bundle formation; GO:0006935 chemotaxis; GO:0007098 centrosome cycle; GO:0007155 cell adhesion; GO:0007169 transmembrane receptor protein tyrosine kinase signaling pathway; GO:0008360 regulation of cell shape; GO:0010976 positive regulation of neuron projection development; GO:0018108 peptidyl-tyrosine phosphorylation; GO:0030154 cell differentiation; GO:0030155 regulation …
ENSRNOG00000011718	C1rl	2.88756	2.33e-18	NA	NA	GO:0006508 proteolysis; GO:0006958 complement activationclassical pathway; GO:0031638 zymogen activation; GO:0045087 innate immune response
ENSRNOG00000011750	Fam180a	-1.65822	0.00183569	1.00004	0.00115069	NA
ENSRNOG00000011775	Mfap3l	-0.805378	3.22e-05	0.828988	0.000842773	NA
ENSRNOG00000011796	C1r	3.92602	2.8e-46	NA	NA	GO:0006956 complement activation; GO:0006958 complement activationclassical pathway; GO:0031638 zymogen activation; GO:0045087 innate immune response
ENSRNOG00000011800	F3	NA	NA	1.05718	8.39e-06	GO:0001938 positive regulation of endothelial cell proliferation; GO:0002541 activation of plasma proteins involved in acute inflammatory response; GO:0006508 proteolysis; GO:0006919 activation of cysteine-type endopeptidase activity involved in apoptotic process; GO:0007568 aging; GO:0007596 blood coagulation; GO:0009266 response to temperature stimulus; GO:0009611 response to wounding; GO:00096…
ENSRNOG00000011820	Acp3	1.93493	2.85e-06	NA	NA	GO:0006144 purine nucleobase metabolic process; GO:0006629 lipid metabolic process; GO:0006772 thiamine metabolic process; GO:0007040 lysosome organization; GO:0009117 nucleotide metabolic process; GO:0016311 dephosphorylation; GO:0046085 adenosine metabolic process; GO:0051930 regulation of sensory perception of pain; GO:0060168 positive regulation of adenosine receptor signaling pathway
ENSRNOG00000011821	S100a4	2.18278	1.45e-15	NA	NA	GO:0043123 positive regulation of I-kappaB kinase/NF-kappaB signaling
ENSRNOG00000011861	Aadat	1.13587	0.00508865	NA	NA	GO:0006103 2-oxoglutarate metabolic process; GO:0006536 glutamate metabolic process; GO:0009058 biosynthetic process; GO:0033512 L-lysine catabolic process to acetyl-CoA via saccharopine; GO:0070189 kynurenine metabolic process; GO:0097052 L-kynurenine metabolic process; GO:1901605 alpha-amino acid metabolic process
ENSRNOG00000011895	Saal1	3.07554	1.93e-20	-1.54956	2.08e-07	GO:0006953 acute-phase response; GO:1901647 positive regulation of synoviocyte proliferation
ENSRNOG00000011901	Rrad	NA	NA	1.26369	4.26e-05	GO:0030308 negative regulation of cell growth; GO:1901842 negative regulation of high voltage-gated calcium channel activity
ENSRNOG00000011913	Cp	2.82429	1.13e-34	NA	NA	GO:0001889 liver development; GO:0006826 iron ion transport; GO:0006879 cellular iron ion homeostasis; GO:0007565 female pregnancy; GO:0007568 aging; GO:0007584 response to nutrient; GO:0007595 lactation; GO:0015679 plasma membrane copper ion transport; GO:0030324 lung development; GO:0046688 response to copper ion; GO:0055072 iron ion homeostasis; GO:0060056 mammary gland involution
ENSRNOG00000011921	Dusp4	NA	NA	1.23611	4.34e-09	GO:0001706 endoderm formation; GO:0006470 protein dephosphorylation; GO:0016311 dephosphorylation; GO:0043409 negative regulation of MAPK cascade; GO:0070373 negative regulation of ERK1 and ERK2 cascade
ENSRNOG00000011922	Stt3b	0.587954	0.000917802	NA	NA	GO:0006487 protein N-linked glycosylation; GO:0006516 glycoprotein catabolic process; GO:0006986 response to unfolded protein; GO:0018279 protein N-linked glycosylation via asparagine; GO:0030433 ubiquitin-dependent ERAD pathway; GO:0043686 co-translational protein modification; GO:0043687 post-translational protein modification
ENSRNOG00000011971	C1s	4.18722	1.71e-66	NA	NA	GO:0006508 proteolysis; GO:0006956 complement activation; GO:0006958 complement activationclassical pathway; GO:0010001 glial cell differentiation; GO:0045087 innate immune response; GO:0051591 response to cAMP
ENSRNOG00000011973	Il7	2.05845	5.34e-09	NA	NA	GO:0001961 positive regulation of cytokine-mediated signaling pathway; GO:0002360 T cell lineage commitment; GO:0006955 immune response; GO:0007165 signal transduction; GO:0010165 response to X-ray; GO:0010468 regulation of gene expression; GO:0010628 positive regulation of gene expression; GO:0019221 cytokine-mediated signaling pathway; GO:0030890 positive regulation of B cell proliferation; GO:…
ENSRNOG00000012008	S100a3	2.31364	8.77e-11	NA	NA	NA
ENSRNOG00000012049	Sox7	1.05783	0.00248305	NA	NA	GO:0001706 endoderm formation; GO:0006351 transcriptionDNA-templated; GO:0006354 DNA-templated transcriptionelongation; GO:0006355 regulation of transcriptionDNA-templated; GO:0006357 regulation of transcription from RNA polymerase II promoter; GO:0008285 negative regulation of cell proliferation; GO:0009653 anatomical structure morphogenesis; GO:0030154 cell differentiation; GO:0043280 positive …
ENSRNOG00000012098	Adcyap1r1	-0.5872	0.00611077	NA	NA	GO:0007166 cell surface receptor signaling pathway; GO:0007186 G-protein coupled receptor signaling pathway; GO:0007188 adenylate cyclase-modulating G-protein coupled receptor signaling pathway; GO:0007202 activation of phospholipase C activity; GO:0007283 spermatogenesis; GO:0009410 response to xenobiotic stimulus; GO:0010524 positive regulation of calcium ion transport into cytosol; GO:0019933 …
ENSRNOG00000012109	Otulinl	0.97388	1.55e-09	NA	NA	NA
ENSRNOG00000012156	Ostf1	0.757568	0.00663122	NA	NA	GO:0007165 signal transduction
ENSRNOG00000012172	Spi1	2.18583	4.09e-11	NA	NA	GO:0000122 negative regulation of transcription from RNA polymerase II promoter; GO:0001944 vasculature development; GO:0002314 germinal center B cell differentiation; GO:0002316 follicular B cell differentiation; GO:0002320 lymphoid progenitor cell differentiation; GO:0002327 immature B cell differentiation; GO:0002357 defense response to tumor cell; GO:0002572 pro-T cell differentiation; GO:000…
ENSRNOG00000012208	Itgb7	3.23716	1.13e-26	-1.58172	1.43e-07	GO:0003366 cell-matrix adhesion involved in ameboidal cell migration; GO:0007160 cell-matrix adhesion; GO:0007229 integrin-mediated signaling pathway; GO:0016477 cell migration; GO:0033627 cell adhesion mediated by integrin; GO:0034113 heterotypic cell-cell adhesion; GO:0034446 substrate adhesion-dependent cell spreading; GO:0043113 receptor clustering; GO:0050900 leukocyte migration; GO:0050901 …
ENSRNOG00000012228	Skap2	1.15331	4.24e-11	-0.756266	0.00791977	GO:0008285 negative regulation of cell proliferation; GO:0042113 B cell activation
ENSRNOG00000012278	Fgf10	0.823171	0.0055238	NA	NA	GO:0000132 establishment of mitotic spindle orientation; GO:0000278 mitotic cell cycle; GO:0001525 angiogenesis; GO:0001656 metanephros development; GO:0001759 organ induction; GO:0001823 mesonephros development; GO:0001934 positive regulation of protein phosphorylation; GO:0001935 endothelial cell proliferation; GO:0001938 positive regulation of endothelial cell proliferation; GO:0001974 blood v…
ENSRNOG00000012280	Ptx3	3.2157	1.38e-118	NA	NA	GO:0001550 ovarian cumulus expansion; GO:0001878 response to yeast; GO:0008228 opsonization; GO:0030198 extracellular matrix organization; GO:0044793 negative regulation by host of viral process; GO:0044869 negative regulation by host of viral exo-alpha-sialidase activity; GO:0044871 negative regulation by host of viral glycoprotein metabolic process; GO:0045087 innate immune response; GO:0045429…
ENSRNOG00000012294	Heph	-0.685642	0.00905032	NA	NA	GO:0006825 copper ion transport; GO:0006826 iron ion transport; GO:0006879 cellular iron ion homeostasis; GO:0030218 erythrocyte differentiation; GO:0055072 iron ion homeostasis
ENSRNOG00000012311	Slc35d3	NA	NA	1.00957	0.00242595	GO:0015787 UDP-glucuronic acid transport; GO:0015789 UDP-N-acetylgalactosamine transport; GO:0032527 protein exit from endoplasmic reticulum; GO:0070863 positive regulation of protein exit from endoplasmic reticulum; GO:0097009 energy homeostasis; GO:1990569 UDP-N-acetylglucosamine transmembrane transport
ENSRNOG00000012331	Casp8	1.69469	2.6e-10	NA	NA	GO:0001525 angiogenesis; GO:0001817 regulation of cytokine production; GO:0001841 neural tube formation; GO:0006508 proteolysis; GO:0006915 apoptotic process; GO:0006919 activation of cysteine-type endopeptidase activity involved in apoptotic process; GO:0007507 heart development; GO:0008625 extrinsic apoptotic signaling pathway via death domain receptors; GO:0009409 response to cold; GO:0010996 …
ENSRNOG00000012343	Pdp2	NA	NA	0.826777	0.00435116	GO:0006470 protein dephosphorylation; GO:0035970 peptidyl-threonine dephosphorylation; GO:0042594 response to starvation; GO:1904184 positive regulation of pyruvate dehydrogenase activity
ENSRNOG00000012347	Gata2	1.10503	4.51e-06	NA	NA	GO:0000122 negative regulation of transcription from RNA polymerase II promoter; GO:0001525 angiogenesis; GO:0001655 urogenital system development; GO:0001709 cell fate determination; GO:0001764 neuron migration; GO:0001892 embryonic placenta development; GO:0002067 glandular epithelial cell differentiation; GO:0002071 glandular epithelial cell maturation; GO:0002244 hematopoietic progenitor cell…
ENSRNOG00000012396	Rgr	-1.33309	0.00514667	NA	NA	GO:0007186 G-protein coupled receptor signaling pathway; GO:0007601 visual perception; GO:0007602 phototransduction; GO:0009584 detection of visible light; GO:0071482 cellular response to light stimulus
ENSRNOG00000012427	Veph1	2.69294	8.01e-64	NA	NA	GO:0009966 regulation of signal transduction; GO:0030512 negative regulation of transforming growth factor beta receptor signaling pathway; GO:0060392 negative regulation of SMAD protein import into nucleus
ENSRNOG00000012439	Bid	1.22831	1.69e-14	NA	NA	GO:0001836 release of cytochrome c from mitochondria; GO:0002931 response to ischemia; GO:0006626 protein targeting to mitochondrion; GO:0006915 apoptotic process; GO:0006919 activation of cysteine-type endopeptidase activity involved in apoptotic process; GO:0007420 brain development; GO:0008637 apoptotic mitochondrial changes; GO:0010918 positive regulation of mitochondrial membrane potential; …
ENSRNOG00000012471	Thbs4	1.2486	0.000309922	NA	NA	GO:0001938 positive regulation of endothelial cell proliferation; GO:0006986 response to unfolded protein; GO:0007155 cell adhesion; GO:0007165 signal transduction; GO:0007399 nervous system development; GO:0016525 negative regulation of angiogenesis; GO:0034103 regulation of tissue remodeling; GO:0034976 response to endoplasmic reticulum stress; GO:0048266 behavioral response to pain; GO:0048771…
ENSRNOG00000012473	Cflar	1.55994	3.33e-11	NA	NA	GO:0001666 response to hypoxia; GO:0006508 proteolysis; GO:0006915 apoptotic process; GO:0006919 activation of cysteine-type endopeptidase activity involved in apoptotic process; GO:0007519 skeletal muscle tissue development; GO:0009617 response to bacterium; GO:0010667 negative regulation of cardiac muscle cell apoptotic process; GO:0010952 positive regulation of peptidase activity; GO:0010976 p…
ENSRNOG00000012502	Stk17b	1.13774	1.21e-05	NA	NA	GO:0006468 protein phosphorylation; GO:0006915 apoptotic process; GO:0012501 programmed cell death; GO:0035556 intracellular signal transduction; GO:0043065 positive regulation of apoptotic process; GO:0046777 protein autophosphorylation; GO:2000271 positive regulation of fibroblast apoptotic process
ENSRNOG00000012508	Slc39a8	1.10851	0.00954097	-1.40473	5.41e-06	GO:0006351 transcriptionDNA-templated; GO:0006355 regulation of transcriptionDNA-templated; GO:0006487 protein N-linked glycosylation; GO:0006525 arginine metabolic process; GO:0006824 cobalt ion transport; GO:0006829 zinc II ion transport; GO:0006876 cellular cadmium ion homeostasis; GO:0006882 cellular zinc ion homeostasis; GO:0015694 mercury ion transport; GO:0015698 inorganic anion transport;…
ENSRNOG00000012543	Mcm3	0.846915	0.00055156	NA	NA	GO:0000727 double-strand break repair via break-induced replication; GO:0006268 DNA unwinding involved in DNA replication; GO:0006271 DNA strand elongation involved in DNA replication; GO:0030174 regulation of DNA-dependent DNA replication initiation; GO:1902975 mitotic DNA replication initiation
ENSRNOG00000012546	Frmpd1	1.62068	3.2e-14	NA	NA	GO:0007165 signal transduction; GO:0008277 regulation of G-protein coupled receptor protein signaling pathway; GO:0090150 establishment of protein localization to membrane
ENSRNOG00000012580	Ccdc141	-1.22547	3.94e-07	NA	NA	GO:0007155 cell adhesion; GO:0007411 axon guidance; GO:0021799 cerebral cortex radially oriented cell migration; GO:0051642 centrosome localization
ENSRNOG00000012582	Eif4ebp1	1.33808	0.00106693	NA	NA	GO:0000082 G1/S transition of mitotic cell cycle; GO:0002192 IRES-dependent translational initiation; GO:0002931 response to ischemia; GO:0008286 insulin receptor signaling pathway; GO:0030324 lung development; GO:0031333 negative regulation of protein complex assembly; GO:0031929 TOR signaling; GO:0045471 response to ethanol; GO:0045931 positive regulation of mitotic cell cycle; GO:0045947 negat…
ENSRNOG00000012630	Rhoc	1.3744	3.02e-07	NA	NA	GO:0000281 mitotic cytokinesis; GO:0007015 actin filament organization; GO:0007163 establishment or maintenance of cell polarity; GO:0007264 small GTPase mediated signal transduction; GO:0008360 regulation of cell shape; GO:0016477 cell migration; GO:0030335 positive regulation of cell migration; GO:0030865 cortical cytoskeleton organization; GO:0031334 positive regulation of protein complex asse…
ENSRNOG00000012658	Pdlim3	-1.344	0.00171059	NA	NA	GO:0007015 actin filament organization; GO:0007507 heart development; GO:0030036 actin cytoskeleton organization; GO:0061061 muscle structure development
ENSRNOG00000012659	Vamp5	1.41503	0.00132015	NA	NA	GO:0007519 skeletal muscle tissue development; GO:0016192 vesicle-mediated transport; GO:0030154 cell differentiation; GO:0043001 Golgi to plasma membrane protein transport
ENSRNOG00000012660	Postn	1.74469	3.41e-11	NA	NA	GO:0001666 response to hypoxia; GO:0001953 negative regulation of cell-matrix adhesion; GO:0003073 regulation of systemic arterial blood pressure; GO:0007155 cell adhesion; GO:0008593 regulation of Notch signaling pathway; GO:0009612 response to mechanical stimulus; GO:0009888 tissue development; GO:0014850 response to muscle activity; GO:0014911 positive regulation of smooth muscle cell migratio…
ENSRNOG00000012681	Lgals9	3.56949	6.27e-53	NA	NA	GO:0001819 positive regulation of cytokine production; GO:0002519 natural killer cell tolerance induction; GO:0006811 ion transport; GO:0006954 inflammatory response; GO:0007565 female pregnancy; GO:0010628 positive regulation of gene expression; GO:0010629 negative regulation of gene expression; GO:0010862 positive regulation of pathway-restricted SMAD protein phosphorylation; GO:0032496 respons…
ENSRNOG00000012748	Vamp8	1.56955	6.12e-05	NA	NA	GO:0006906 vesicle fusion; GO:0015031 protein transport; GO:0016192 vesicle-mediated transport; GO:0016240 autophagosome docking; GO:0030100 regulation of endocytosis; GO:0035493 SNARE complex assembly; GO:0046718 viral entry into host cell; GO:0051607 defense response to virus; GO:0051649 establishment of localization in cell; GO:0061025 membrane fusion; GO:0065003 macromolecular complex assembl…
ENSRNOG00000012749	C1qb	1.57477	5.81e-05	NA	NA	GO:0006955 immune response; GO:0006958 complement activationclassical pathway; GO:0007420 brain development; GO:0007568 aging; GO:0010033 response to organic substance; GO:0045087 innate immune response; GO:0048839 inner ear development; GO:0051384 response to glucocorticoid; GO:0098883 synapse disassembly
ENSRNOG00000012752	Cklf	1.04853	0.000659034	NA	NA	GO:0007165 signal transduction; GO:0030593 neutrophil chemotaxis; GO:0030595 leukocyte chemotaxis; GO:0032940 secretion by cell; GO:0048246 macrophage chemotaxis; GO:0048247 lymphocyte chemotaxis
ENSRNOG00000012772	Nqo1	1.28972	0.000118939	NA	NA	GO:0000209 protein polyubiquitination; GO:0002931 response to ischemia; GO:0006116 NADH oxidation; GO:0006743 ubiquinone metabolic process; GO:0006801 superoxide metabolic process; GO:0006979 response to oxidative stress; GO:0007568 aging; GO:0007584 response to nutrient; GO:0009410 response to xenobiotic stimulus; GO:0009725 response to hormone; GO:0009743 response to carbohydrate; GO:0010033 re…
ENSRNOG00000012779	Msr1	5.38738	3.22e-184	-0.962707	5.08e-06	GO:0006898 receptor-mediated endocytosis; GO:0006911 phagocytosisengulfment; GO:0010629 negative regulation of gene expression; GO:0010744 positive regulation of macrophage derived foam cell differentiation; GO:0010886 positive regulation of cholesterol storage; GO:0030301 cholesterol transport; GO:0034381 plasma lipoprotein particle clearance; GO:0042953 lipoprotein transport; GO:0051649 establi…
ENSRNOG00000012804	C1qc	1.90839	1.29e-06	NA	NA	GO:0006958 complement activationclassical pathway; GO:0030853 negative regulation of granulocyte differentiation; GO:0045087 innate immune response; GO:0045650 negative regulation of macrophage differentiation; GO:0098883 synapse disassembly
ENSRNOG00000012807	C1qa	1.40353	0.000788043	NA	NA	GO:0001774 microglial cell activation; GO:0006958 complement activationclassical pathway; GO:0007568 aging; GO:0010039 response to iron ion; GO:0016322 neuron remodeling; GO:0045087 innate immune response; GO:0048143 astrocyte activation; GO:0050808 synapse organization; GO:0098883 synapse disassembly; GO:1901216 positive regulation of neuron death
ENSRNOG00000012817	Lrrc17	-1.24891	3.02e-05	NA	NA	GO:0045671 negative regulation of osteoclast differentiation; GO:0048539 bone marrow development
ENSRNOG00000012827	Mlf1	NA	NA	1.04696	0.0033395	GO:0002318 myeloid progenitor cell differentiation; GO:0006351 transcriptionDNA-templated; GO:0006355 regulation of transcriptionDNA-templated; GO:0051726 regulation of cell cycle; GO:1901796 regulation of signal transduction by p53 class mediator; GO:1902806 regulation of cell cycle G1/S phase transition
ENSRNOG00000012843	Aspg	3.4063	5.35e-32	NA	NA	GO:0006528 asparagine metabolic process; GO:0006644 phospholipid metabolic process; GO:0009066 aspartate family amino acid metabolic process; GO:0016042 lipid catabolic process
ENSRNOG00000012865	Parp3	3.09506	4.37e-31	NA	NA	GO:0000723 telomere maintenance; GO:0006302 double-strand break repair; GO:0006471 protein ADP-ribosylation; GO:0030592 DNA ADP-ribosylation; GO:0045829 negative regulation of isotype switching; GO:0051106 positive regulation of DNA ligation; GO:0060236 regulation of mitotic spindle organization; GO:0070212 protein poly-ADP-ribosylation; GO:0070213 protein auto-ADP-ribosylation; GO:1905662 negati…
ENSRNOG00000012876	Slc6a13	-3.20672	1.52e-33	NA	NA	GO:0003333 amino acid transmembrane transport; GO:0006836 neurotransmitter transport; GO:0010940 positive regulation of necrotic cell death; GO:0015718 monocarboxylic acid transport; GO:0015734 taurine transport; GO:0015812 gamma-aminobutyric acid transport; GO:0015881 creatine transport; GO:0035725 sodium ion transmembrane transport; GO:0051939 gamma-aminobutyric acid import; GO:0055085 transmem…
ENSRNOG00000012878	Atp7b	-1.35661	5.99e-07	NA	NA	GO:0006825 copper ion transport; GO:0006878 cellular copper ion homeostasis; GO:0006882 cellular zinc ion homeostasis; GO:0007595 lactation; GO:0007623 circadian rhythm; GO:0010043 response to zinc ion; GO:0015677 copper ion import; GO:0015680 intracellular copper ion transport; GO:0035434 copper ion transmembrane transport; GO:0046688 response to copper ion; GO:0051208 sequestering of calcium io…
ENSRNOG00000012881	Fgl2	4.12718	4.34e-85	NA	NA	GO:0002291 T cell activation via T cell receptor contact with antigen bound to MHC molecule on antigen presenting cell; GO:0002605 negative regulation of dendritic cell antigen processing and presentation; GO:0002617 negative regulation of macrophage antigen processing and presentation; GO:0007567 parturition; GO:0043381 negative regulation of memory T cell differentiation; GO:0050687 negative re…
ENSRNOG00000012886	Maff	3.3202	4.8e-31	0.938942	0.00285913	GO:0001701 in utero embryonic development; GO:0006357 regulation of transcription from RNA polymerase II promoter; GO:0035914 skeletal muscle cell differentiation; GO:0045604 regulation of epidermal cell differentiation; GO:0045944 positive regulation of transcription from RNA polymerase II promoter
ENSRNOG00000012892	Abca4	3.19348	7.86e-25	NA	NA	GO:0006649 phospholipid transfer to membrane; GO:0006869 lipid transport; GO:0007601 visual perception; GO:0015914 phospholipid transport; GO:0034204 lipid translocation; GO:0042574 retinal metabolic process; GO:0045332 phospholipid translocation; GO:0045494 photoreceptor cell maintenance
ENSRNOG00000012932	Ccdc146	2.3346	1.78e-42	NA	NA	NA
ENSRNOG00000012946	Mov10	1.92199	5.35e-10	NA	NA	GO:0010526 negative regulation of transpositionRNA-mediated; GO:0035194 posttranscriptional gene silencing by RNA; GO:0035195 gene silencing by miRNA; GO:0035279 mRNA cleavage involved in gene silencing by miRNA; GO:0051607 defense response to virus; GO:0061014 positive regulation of mRNA catabolic process; GO:0061158 3'-UTR-mediated mRNA destabilization
ENSRNOG00000012956	Tgm2	2.92328	3.8e-21	NA	NA	GO:0001974 blood vessel remodeling; GO:0006508 proteolysis; GO:0007186 G-protein coupled receptor signaling pathway; GO:0007200 phospholipase C-activating G-protein coupled receptor signaling pathway; GO:0016570 histone modification; GO:0018149 peptide cross-linking; GO:0018153 isopeptide cross-linking via N6-(L-isoglutamyl)-L-lysine; GO:0018277 protein deamination; GO:0032471 negative regulation…
ENSRNOG00000012965	Themis2	3.04243	1.55e-29	-1.14013	0.000126468	GO:0050852 T cell receptor signaling pathway; GO:0050864 regulation of B cell activation
ENSRNOG00000012972	Alox5	1.44842	1.41e-08	NA	NA	GO:0001937 negative regulation of endothelial cell proliferation; GO:0002232 leukocyte chemotaxis involved in inflammatory response; GO:0002523 leukocyte migration involved in inflammatory response; GO:0002526 acute inflammatory response; GO:0002540 leukotriene production involved in inflammatory response; GO:0006691 leukotriene metabolic process; GO:0006954 inflammatory response; GO:0006959 humo…
ENSRNOG00000012991	Adgra2	-1.18833	7.18e-13	NA	NA	GO:0001525 angiogenesis; GO:0002040 sprouting angiogenesis; GO:0007166 cell surface receptor signaling pathway; GO:0007186 G-protein coupled receptor signaling pathway; GO:0007417 central nervous system development; GO:0010595 positive regulation of endothelial cell migration; GO:0043542 endothelial cell migration; GO:0045765 regulation of angiogenesis; GO:0050920 regulation of chemotaxis; GO:009…
ENSRNOG00000013003	Srms	-3.0188	3.95e-10	NA	NA	GO:0007169 transmembrane receptor protein tyrosine kinase signaling pathway; GO:0018108 peptidyl-tyrosine phosphorylation; GO:0030154 cell differentiation; GO:0038083 peptidyl-tyrosine autophosphorylation; GO:0045087 innate immune response
ENSRNOG00000013014	Cyba	2.38522	8.12e-11	NA	NA	GO:0001666 response to hypoxia; GO:0001938 positive regulation of endothelial cell proliferation; GO:0003106 negative regulation of glomerular filtration by angiotensin; GO:0006801 superoxide metabolic process; GO:0006954 inflammatory response; GO:0009410 response to xenobiotic stimulus; GO:0014823 response to activity; GO:0014895 smooth muscle hypertrophy; GO:0017004 cytochrome complex assembly;…
ENSRNOG00000013090	Gadd45g	2.36164	3.98e-29	1.14889	0.000560705	GO:0006469 negative regulation of protein kinase activity; GO:0006915 apoptotic process; GO:0030154 cell differentiation; GO:0043065 positive regulation of apoptotic process; GO:0043410 positive regulation of MAPK cascade; GO:0046330 positive regulation of JNK cascade; GO:0051726 regulation of cell cycle; GO:1900745 positive regulation of p38MAPK cascade
ENSRNOG00000013101	Pcdh8	NA	NA	1.21493	5.92e-06	GO:0001756 somitogenesis; GO:0007155 cell adhesion; GO:0007156 homophilic cell adhesion via plasma membrane adhesion molecules; GO:0007268 chemical synaptic transmission; GO:0007616 long-term memory; GO:0016331 morphogenesis of embryonic epithelium; GO:0050804 modulation of synaptic transmission
ENSRNOG00000013179	Tinagl1	2.88973	6.35e-21	NA	NA	GO:0006508 proteolysis
ENSRNOG00000013190	Rnaset2	1.22014	0.00111265	NA	NA	GO:0006401 RNA catabolic process; GO:0090502 RNA phosphodiester bond hydrolysisendonucleolytic
ENSRNOG00000013231	Ptafr	1.57473	6.63e-16	NA	NA	GO:0002693 positive regulation of cellular extravasation; GO:0006357 regulation of transcription from RNA polymerase II promoter; GO:0006935 chemotaxis; GO:0006954 inflammatory response; GO:0007186 G-protein coupled receptor signaling pathway; GO:0007567 parturition; GO:0009609 response to symbiotic bacterium; GO:0010863 positive regulation of phospholipase C activity; GO:0031663 lipopolysacchari…
ENSRNOG00000013267	Helz2	3.06555	7.08e-16	NA	NA	GO:0032508 DNA duplex unwinding; GO:0045944 positive regulation of transcription from RNA polymerase II promoter; GO:0090501 RNA phosphodiester bond hydrolysis
ENSRNOG00000013269	Tnfsf10	3.13692	1.51e-19	NA	NA	NA
ENSRNOG00000013304	Arg1	1.3353	5.14e-08	NA	NA	GO:0000050 urea cycle; GO:0001889 liver development; GO:0001938 positive regulation of endothelial cell proliferation; GO:0002250 adaptive immune response; GO:0006525 arginine metabolic process; GO:0007565 female pregnancy; GO:0007568 aging; GO:0009410 response to xenobiotic stimulus; GO:0009611 response to wounding; GO:0009635 response to herbicide; GO:0010042 response to manganese ion; GO:00100…
ENSRNOG00000013309	Pik3ap1	3.88423	2.89e-103	-1.33379	5.04e-08	GO:0007165 signal transduction; GO:0014068 positive regulation of phosphatidylinositol 3-kinase signaling; GO:0034122 negative regulation of toll-like receptor signaling pathway; GO:0034123 positive regulation of toll-like receptor signaling pathway; GO:0034134 toll-like receptor 2 signaling pathway; GO:0034142 toll-like receptor 4 signaling pathway; GO:0034154 toll-like receptor 7 signaling path…
ENSRNOG00000013323	Rnf217	0.717173	0.0049459	NA	NA	GO:0000209 protein polyubiquitination; GO:0006511 ubiquitin-dependent protein catabolic process; GO:0032436 positive regulation of proteasomal ubiquitin-dependent protein catabolic process
ENSRNOG00000013328	Rbpms	0.884587	0.00376282	NA	NA	GO:0006979 response to oxidative stress; GO:0010862 positive regulation of pathway-restricted SMAD protein phosphorylation; GO:0045893 positive regulation of transcriptionDNA-templated; GO:0060391 positive regulation of SMAD protein import into nucleus
ENSRNOG00000013395	Pglyrp1	3.58259	9.06e-56	-1.10494	0.000157499	GO:0006955 immune response; GO:0009253 peptidoglycan catabolic process; GO:0009617 response to bacterium; GO:0016045 detection of bacterium; GO:0031640 killing of cells of other organism; GO:0032689 negative regulation of interferon-gamma production; GO:0032827 negative regulation of natural killer cell differentiation involved in immune response; GO:0042742 defense response to bacterium; GO:0045…
ENSRNOG00000013503	Cdh24	-0.872173	0.00237975	NA	NA	GO:0000902 cell morphogenesis; GO:0007043 cell-cell junction assembly; GO:0007156 homophilic cell adhesion via plasma membrane adhesion molecules; GO:0007275 multicellular organism development; GO:0016339 calcium-dependent cell-cell adhesion via plasma membrane cell adhesion molecules; GO:0034332 adherens junction organization; GO:0044331 cell-cell adhesion mediated by cadherin; GO:0098609 cell-c…
ENSRNOG00000013526	Rassf4	2.47293	2.05e-39	NA	NA	GO:0007049 cell cycle; GO:0007165 signal transduction
ENSRNOG00000013538	Capza1	0.623177	0.000350899	NA	NA	GO:0030036 actin cytoskeleton organization; GO:0034329 cell junction assembly; GO:0051016 barbed-end actin filament capping
ENSRNOG00000013547	Slc6a12	-1.6349	0.00166643	NA	NA	GO:0006836 neurotransmitter transport; GO:0009992 cellular water homeostasis; GO:0010033 response to organic substance; GO:0015718 monocarboxylic acid transport; GO:0015812 gamma-aminobutyric acid transport; GO:0031460 glycine betaine transport; GO:0035725 sodium ion transmembrane transport; GO:0055085 transmembrane transport; GO:0071474 cellular hyperosmotic response
ENSRNOG00000013552	Scd	-1.83447	1.73e-10	NA	NA	GO:0006633 fatty acid biosynthetic process; GO:0006636 unsaturated fatty acid biosynthetic process; GO:0006641 triglyceride metabolic process; GO:0008610 lipid biosynthetic process; GO:0009617 response to bacterium; GO:0033561 regulation of water loss via skin; GO:0034434 sterol esterification; GO:0034435 cholesterol esterification; GO:0048733 sebaceous gland development; GO:0050830 defense respo…
ENSRNOG00000013554	Treml2	3.11515	8.61e-14	-1.25051	0.000159941	GO:0042110 T cell activation
ENSRNOG00000013564	Dok3	2.47665	3.87e-29	-1.38292	8.66e-07	GO:0007169 transmembrane receptor protein tyrosine kinase signaling pathway; GO:0007265 Ras protein signal transduction; GO:0043410 positive regulation of MAPK cascade
ENSRNOG00000013572	Lxn	-0.847032	0.000114891	NA	NA	GO:0006954 inflammatory response; GO:0010951 negative regulation of endopeptidase activity; GO:0050965 detection of temperature stimulus involved in sensory perception of pain
ENSRNOG00000013631	Slc31a2	1.32001	9.31e-11	NA	NA	GO:0006811 ion transport; GO:0006878 cellular copper ion homeostasis; GO:1902311 regulation of copper ion transmembrane transport
ENSRNOG00000013634	Myd88	2.56203	2.13e-19	NA	NA	GO:0002238 response to molecule of fungal origin; GO:0002269 leukocyte activation involved in inflammatory response; GO:0002283 neutrophil activation involved in immune response; GO:0002755 MyD88-dependent toll-like receptor signaling pathway; GO:0006338 chromatin remodeling; GO:0006909 phagocytosis; GO:0006915 apoptotic process; GO:0006954 inflammatory response; GO:0007166 cell surface receptor …
ENSRNOG00000013668	Capg	2.23029	2.29e-11	-1.16671	0.000357711	GO:0007417 central nervous system development; GO:0008154 actin polymerization or depolymerization; GO:0030031 cell projection assembly; GO:0051014 actin filament severing; GO:0051016 barbed-end actin filament capping; GO:0071346 cellular response to interferon-gamma
ENSRNOG00000013707	Spata13	0.807952	0.00137926	NA	NA	GO:0016477 cell migration; GO:0030032 lamellipodium assembly; GO:0030334 regulation of cell migration; GO:0035556 intracellular signal transduction; GO:0046847 filopodium assembly
ENSRNOG00000013720	Aebp1	0.847028	0.00086142	-0.781209	0.00657033	GO:0000122 negative regulation of transcription from RNA polymerase II promoter; GO:0006355 regulation of transcriptionDNA-templated; GO:0006508 proteolysis; GO:0006518 peptide metabolic process; GO:0016485 protein processing; GO:1904026 regulation of collagen fibril organization
ENSRNOG00000013737	Bcar3	-1.22628	1.57e-06	0.890496	0.00240478	GO:0002089 lens morphogenesis in camera-type eye; GO:0007264 small GTPase mediated signal transduction; GO:0008286 insulin receptor signaling pathway; GO:0033138 positive regulation of peptidyl-serine phosphorylation; GO:0043410 positive regulation of MAPK cascade; GO:0043547 positive regulation of GTPase activity; GO:0045740 positive regulation of DNA replication; GO:0045742 positive regulation …
ENSRNOG00000013747	Sh3bp2	1.50094	2.8e-16	-0.811154	0.00861297	GO:0007165 signal transduction
ENSRNOG00000013767	Ccdc61	1.25298	6.88e-13	-0.75716	0.00578956	GO:0030030 cell projection organization; GO:0090307 mitotic spindle assembly; GO:0098534 centriole assembly
ENSRNOG00000013770	Folh1	-0.855608	0.00161801	NA	NA	GO:0006508 proteolysis; GO:0006760 folic acid-containing compound metabolic process; GO:0030163 protein catabolic process; GO:0035609 C-terminal protein deglutamylation; GO:0043065 positive regulation of apoptotic process
ENSRNOG00000013791	Enpp3	2.31538	6.96e-22	-0.964844	0.00130816	GO:0002276 basophil activation involved in immune response; GO:0006220 pyrimidine nucleotide metabolic process; GO:0006796 phosphate-containing compound metabolic process; GO:0009143 nucleoside triphosphate catabolic process; GO:0033007 negative regulation of mast cell activation involved in immune response; GO:0046034 ATP metabolic process; GO:0050728 negative regulation of inflammatory response…
ENSRNOG00000013805	Tnip2	1.2673	1.73e-06	NA	NA	GO:0006357 regulation of transcription from RNA polymerase II promoter; GO:0007249 I-kappaB kinase/NF-kappaB signaling; GO:0023035 CD40 signaling pathway; GO:0034134 toll-like receptor 2 signaling pathway; GO:0034138 toll-like receptor 3 signaling pathway; GO:0034162 toll-like receptor 9 signaling pathway; GO:0043032 positive regulation of macrophage activation; GO:0043123 positive regulation of …
ENSRNOG00000013820	Tnfrsf14	4.03727	2.56e-28	NA	NA	GO:0002720 positive regulation of cytokine production involved in immune response; GO:0031295 T cell costimulation; GO:0035739 CD4-positivealpha-beta T cell proliferation; GO:0046642 negative regulation of alpha-beta T cell proliferation; GO:0050731 positive regulation of peptidyl-tyrosine phosphorylation; GO:0050829 defense response to Gram-negative bacterium; GO:0050830 defense response to Gram…
ENSRNOG00000013851	Spry4	NA	NA	0.986393	0.00128512	GO:0040037 negative regulation of fibroblast growth factor receptor signaling pathway; GO:0043407 negative regulation of MAP kinase activity; GO:0046580 negative regulation of Ras protein signal transduction; GO:0048513 animal organ development; GO:0070373 negative regulation of ERK1 and ERK2 cascade; GO:1900025 negative regulation of substrate adhesion-dependent cell spreading; GO:1990830 cellul…
ENSRNOG00000013862	Dusp2	1.05783	0.000203965	NA	NA	GO:0001706 endoderm formation; GO:0006470 protein dephosphorylation; GO:0043409 negative regulation of MAPK cascade
ENSRNOG00000013872	P2ry14	1.03983	4.24e-07	NA	NA	GO:0006955 immune response; GO:0007186 G-protein coupled receptor signaling pathway; GO:0035589 G-protein coupled purinergic nucleotide receptor signaling pathway; GO:0061484 hematopoietic stem cell homeostasis
ENSRNOG00000013886	Fyb1	2.6385	8.15e-16	NA	NA	GO:0006955 immune response; GO:0007229 integrin-mediated signaling pathway; GO:0050852 T cell receptor signaling pathway; GO:0072659 protein localization to plasma membrane
ENSRNOG00000013902	P2ry12	-2.33925	2.44e-24	NA	NA	GO:0001973 adenosine receptor signaling pathway; GO:0006811 ion transport; GO:0006930 substrate-dependent cell migrationcell extension; GO:0007186 G-protein coupled receptor signaling pathway; GO:0007188 adenylate cyclase-modulating G-protein coupled receptor signaling pathway; GO:0007193 adenylate cyclase-inhibiting G-protein coupled receptor signaling pathway; GO:0007200 phospholipase C-activat…
ENSRNOG00000013907	Sall1	-0.879044	0.000205558	NA	NA	GO:0000122 negative regulation of transcription from RNA polymerase II promoter; GO:0001657 ureteric bud development; GO:0001658 branching involved in ureteric bud morphogenesis; GO:0001822 kidney development; GO:0001843 neural tube closure; GO:0003281 ventricular septum development; GO:0003337 mesenchymal to epithelial transition involved in metanephros morphogenesis; GO:0003340 negative regulat…
ENSRNOG00000013914	Gpr132	1.22069	0.00778858	NA	NA	GO:0000082 G1/S transition of mitotic cell cycle; GO:0007186 G-protein coupled receptor signaling pathway; GO:0010972 negative regulation of G2/M transition of mitotic cell cycle
ENSRNOG00000013916	Nefm	NA	NA	0.733946	0.00151914	GO:0000226 microtubule cytoskeleton organization; GO:0008088 axo-dendritic transport; GO:0021510 spinal cord development; GO:0021766 hippocampus development; GO:0021987 cerebral cortex development; GO:0031103 axon regeneration; GO:0031133 regulation of axon diameter; GO:0033693 neurofilament bundle assembly; GO:0034599 cellular response to oxidative stress; GO:0045104 intermediate filament cytosk…
ENSRNOG00000013922	Dok2	0.864316	0.00473179	NA	NA	GO:0007169 transmembrane receptor protein tyrosine kinase signaling pathway; GO:0007265 Ras protein signal transduction; GO:0043410 positive regulation of MAPK cascade
ENSRNOG00000013937	Ankrd34c	-1.28854	0.000582558	NA	NA	GO:0034587 piRNA metabolic process
ENSRNOG00000013945	Itpkc	0.84729	3.21e-08	1.07116	7.76e-07	GO:0016310 phosphorylation; GO:0032958 inositol phosphate biosynthetic process; GO:0046854 phosphatidylinositol phosphorylation; GO:0071277 cellular response to calcium ion
ENSRNOG00000013948	Zc3hav1	3.43417	6.25e-31	NA	NA	GO:0009615 response to virus; GO:0032481 positive regulation of type I interferon production; GO:0032727 positive regulation of interferon-alpha production; GO:0032728 positive regulation of interferon-beta production; GO:0043123 positive regulation of I-kappaB kinase/NF-kappaB signaling; GO:0045071 negative regulation of viral genome replication; GO:0045087 innate immune response; GO:0050691 reg…
ENSRNOG00000013954	Alpl	1.24312	2.6e-07	-1.25717	1.86e-06	GO:0001958 endochondral ossification; GO:0003006 developmental process involved in reproduction; GO:0010259 multicellular organism aging; GO:0014070 response to organic cyclic compound; GO:0016311 dephosphorylation; GO:0019725 cellular homeostasis; GO:0030282 bone mineralization; GO:0032496 response to lipopolysaccharide; GO:0032868 response to insulin; GO:0033280 response to vitamin D; GO:003451…
ENSRNOG00000013973	Lcn2	3.29451	1.08e-21	NA	NA	GO:0006953 acute-phase response; GO:0006979 response to oxidative stress; GO:0007614 short-term memory; GO:0007616 long-term memory; GO:0009410 response to xenobiotic stimulus; GO:0009615 response to virus; GO:0009617 response to bacterium; GO:0009635 response to herbicide; GO:0009636 response to toxic substance; GO:0009637 response to blue light; GO:0009750 response to fructose; GO:0010040 respo…
ENSRNOG00000013987	Sbno2	1.33794	1.12e-06	NA	NA	GO:0002281 macrophage activation involved in immune response; GO:0006355 regulation of transcriptionDNA-templated; GO:0030282 bone mineralization; GO:0030316 osteoclast differentiation; GO:0045892 negative regulation of transcriptionDNA-templated; GO:0045944 positive regulation of transcription from RNA polymerase II promoter; GO:0050727 regulation of inflammatory response; GO:0061430 bone trabec…
ENSRNOG00000014008	Mfsd2a	-1.20594	1.87e-06	NA	NA	GO:0003406 retinal pigment epithelium development; GO:0007420 brain development; GO:0008594 photoreceptor cell morphogenesis; GO:0008643 carbohydrate transport; GO:0009267 cellular response to starvation; GO:0010867 positive regulation of triglyceride biosynthetic process; GO:0015711 organic anion transport; GO:0015908 fatty acid transport; GO:0015909 long-chain fatty acid transport; GO:0021766 h…
ENSRNOG00000014010	Gfra2	-1.09035	1.31e-08	NA	NA	GO:0007169 transmembrane receptor protein tyrosine kinase signaling pathway; GO:0007399 nervous system development; GO:0031953 negative regulation of protein autophosphorylation; GO:0033141 positive regulation of peptidyl-serine phosphorylation of STAT protein; GO:0035860 glial cell-derived neurotrophic factor receptor signaling pathway
ENSRNOG00000014021	Matn4	-1.01197	2.14e-08	NA	NA	GO:0016043 cellular component organization; GO:0030198 extracellular matrix organization; GO:0048678 response to axon injury
ENSRNOG00000014061	Dusp5	0.828323	0.00403128	1.53355	3.88e-09	GO:0001706 endoderm formation; GO:0016311 dephosphorylation; GO:0035335 peptidyl-tyrosine dephosphorylation; GO:0035970 peptidyl-threonine dephosphorylation; GO:0043409 negative regulation of MAPK cascade; GO:0045892 negative regulation of transcriptionDNA-templated; GO:0045906 negative regulation of vasoconstriction
ENSRNOG00000014075	Clybl	-0.707517	0.000146338	NA	NA	GO:0070207 protein homotrimerization
ENSRNOG00000014082	Sp7	NA	NA	1.10636	0.00208741	GO:0001649 osteoblast differentiation; GO:0006357 regulation of transcription from RNA polymerase II promoter; GO:0010467 gene expression; GO:0014070 response to organic cyclic compound; GO:0032868 response to insulin; GO:0034224 cellular response to zinc ion starvation; GO:0045944 positive regulation of transcription from RNA polymerase II promoter; GO:0051336 regulation of hydrolase activity; G…
ENSRNOG00000014117	Hmox1	4.25149	4.54e-85	NA	NA	GO:0001525 angiogenesis; GO:0001666 response to hypoxia; GO:0002246 wound healing involved in inflammatory response; GO:0006644 phospholipid metabolic process; GO:0006788 heme oxidation; GO:0006879 cellular iron ion homeostasis; GO:0006979 response to oxidative stress; GO:0007264 small GTPase mediated signal transduction; GO:0008217 regulation of blood pressure; GO:0008219 cell death; GO:0008285 …
ENSRNOG00000014124	Nod2	3.30411	1.66e-22	-1.1104	0.000990482	GO:0000165 MAPK cascade; GO:0002221 pattern recognition receptor signaling pathway; GO:0002227 innate immune response in mucosa; GO:0002253 activation of immune response; GO:0002606 positive regulation of dendritic cell antigen processing and presentation; GO:0002710 negative regulation of T cell mediated immunity; GO:0002720 positive regulation of cytokine production involved in immune response;…
ENSRNOG00000014130	Cks2	0.926175	0.000372721	-0.883579	0.00292971	NA
ENSRNOG00000014142	Ogfrl1	1.33869	8.09e-12	NA	NA	NA
ENSRNOG00000014164	Paqr5	-1.46418	0.000298189	NA	NA	NA
ENSRNOG00000014180	Prickle4	-0.648377	0.00319077	NA	NA	GO:0007507 heart development; GO:0030036 actin cytoskeleton organization; GO:0061061 muscle structure development
ENSRNOG00000014202	Snx20	2.10436	9.15e-09	NA	NA	GO:0015031 protein transport
ENSRNOG00000014231	Pnoc	1.19106	1.44e-05	NA	NA	GO:0007218 neuropeptide signaling pathway; GO:0007268 chemical synaptic transmission; GO:0007565 female pregnancy; GO:0007600 sensory perception
ENSRNOG00000014232	P2ry1	-0.884829	0.00399226	NA	NA	GO:0001934 positive regulation of protein phosphorylation; GO:0001973 adenosine receptor signaling pathway; GO:0006811 ion transport; GO:0007186 G-protein coupled receptor signaling pathway; GO:0007193 adenylate cyclase-inhibiting G-protein coupled receptor signaling pathway; GO:0007200 phospholipase C-activating G-protein coupled receptor signaling pathway; GO:0007204 positive regulation of cyto…
ENSRNOG00000014243	Pear1	-0.640423	0.004461	NA	NA	GO:0014065 phosphatidylinositol 3-kinase signaling; GO:0043491 protein kinase B signaling; GO:0043654 recognition of apoptotic cell; GO:0070527 platelet aggregation
ENSRNOG00000014258	Rab32	4.33282	2.56e-83	NA	NA	NA
ENSRNOG00000014294	Ptpn6	2.61458	2.24e-50	-0.919161	6.26e-05	GO:0000165 MAPK cascade; GO:0000278 mitotic cell cycle; GO:0002244 hematopoietic progenitor cell differentiation; GO:0002924 negative regulation of humoral immune response mediated by circulating immunoglobulin; GO:0006470 protein dephosphorylation; GO:0006950 response to stress; GO:0008284 positive regulation of cell proliferation; GO:0009611 response to wounding; GO:0014068 positive regulation …
ENSRNOG00000014297	Sdc4	1.84259	1.44e-18	NA	NA	GO:0001657 ureteric bud development; GO:0001843 neural tube closure; GO:0007155 cell adhesion; GO:0007267 cell-cell signaling; GO:0010762 regulation of fibroblast migration; GO:0016477 cell migration; GO:0042060 wound healing; GO:0042130 negative regulation of T cell proliferation; GO:0045860 positive regulation of protein kinase activity; GO:0051496 positive regulation of stress fiber assembly; …
ENSRNOG00000014333	Vcam1	1.2314	3.02e-07	NA	NA	GO:0001666 response to hypoxia; GO:0002526 acute inflammatory response; GO:0002544 chronic inflammatory response; GO:0007155 cell adhesion; GO:0007157 heterophilic cell-cell adhesion via plasma membrane cell adhesion molecules; GO:0007159 leukocyte cell-cell adhesion; GO:0007160 cell-matrix adhesion; GO:0007507 heart development; GO:0007568 aging; GO:0007584 response to nutrient; GO:0009308 amine…
ENSRNOG00000014338	Slc25a25	NA	NA	0.869083	0.00275407	GO:0002021 response to dietary excess; GO:0014823 response to activity; GO:0015866 ADP transport; GO:0015867 ATP transport; GO:0032094 response to food; GO:0035264 multicellular organism growth; GO:0043010 camera-type eye development; GO:0045333 cellular respiration; GO:0046034 ATP metabolic process; GO:0055085 transmembrane transport; GO:0060612 adipose tissue development; GO:0070588 calcium ion…
ENSRNOG00000014343	Anln	0.821946	0.00180466	NA	NA	GO:0000281 mitotic cytokinesis; GO:0000915 actomyosin contractile ring assembly; GO:0002244 hematopoietic progenitor cell differentiation; GO:0031106 septin ring organization; GO:0090521 glomerular visceral epithelial cell migration; GO:1904172 positive regulation of bleb assembly
ENSRNOG00000014350	Ccn1	3.34607	9.36e-24	1.20879	0.000272184	GO:0001649 osteoblast differentiation; GO:0001934 positive regulation of protein phosphorylation; GO:0002041 intussusceptive angiogenesis; GO:0003181 atrioventricular valve morphogenesis; GO:0003278 apoptotic process involved in heart morphogenesis; GO:0003281 ventricular septum development; GO:0006915 apoptotic process; GO:0006935 chemotaxis; GO:0007155 cell adhesion; GO:0007165 signal transduct…
ENSRNOG00000014361	Edn1	1.48778	2.24e-05	NA	NA	GO:0000122 negative regulation of transcription from RNA polymerase II promoter; GO:0000165 MAPK cascade; GO:0001501 skeletal system development; GO:0001516 prostaglandin biosynthetic process; GO:0001569 branching involved in blood vessel morphogenesis; GO:0001666 response to hypoxia; GO:0001701 in utero embryonic development; GO:0001821 histamine secretion; GO:0001975 response to amphetamine; GO…
ENSRNOG00000014363	Arhgef3	0.654842	0.0016579	NA	NA	GO:0035025 positive regulation of Rho protein signal transduction; GO:0035556 intracellular signal transduction
ENSRNOG00000014378	Il1r2	7.05873	1.61e-91	-2.43564	1.14e-25	GO:0010955 negative regulation of protein processing; GO:0016485 protein processing; GO:0019221 cytokine-mediated signaling pathway; GO:0032690 negative regulation of interleukin-1 alpha production; GO:1900016 negative regulation of cytokine production involved in inflammatory response; GO:2000660 negative regulation of interleukin-1-mediated signaling pathway
ENSRNOG00000014398	Scara5	0.827271	2.06e-05	NA	NA	GO:0006879 cellular iron ion homeostasis; GO:0006897 endocytosis; GO:0034605 cellular response to heat; GO:0034755 iron ion transmembrane transport; GO:0070207 protein homotrimerization
ENSRNOG00000014426	Lox	1.13399	0.00694895	NA	NA	GO:0001568 blood vessel development; GO:0001649 osteoblast differentiation; GO:0001932 regulation of protein phosphorylation; GO:0007507 heart development; GO:0009410 response to xenobiotic stimulus; GO:0009725 response to hormone; GO:0010468 regulation of gene expression; GO:0016202 regulation of striated muscle tissue development; GO:0017015 regulation of transforming growth factor beta recepto…
ENSRNOG00000014456	Coq10b	NA	NA	0.982698	0.00527878	GO:0006744 ubiquinone biosynthetic process; GO:0045333 cellular respiration
ENSRNOG00000014504	Il1r1	1.58226	1.04e-07	NA	NA	GO:0006954 inflammatory response; GO:0009314 response to radiation; GO:0010286 heat acclimation; GO:0019221 cytokine-mediated signaling pathway; GO:0030728 ovulation; GO:0032729 positive regulation of interferon-gamma production; GO:0050727 regulation of inflammatory response; GO:0070498 interleukin-1-mediated signaling pathway; GO:0070555 response to interleukin-1; GO:0070849 response to epiderm…
ENSRNOG00000014524	S1pr3	3.0589	3.15e-72	NA	NA	GO:0003376 sphingosine-1-phosphate signaling pathway; GO:0006954 inflammatory response; GO:0007189 adenylate cyclase-activating G-protein coupled receptor signaling pathway; GO:0007193 adenylate cyclase-inhibiting G-protein coupled receptor signaling pathway; GO:0007219 Notch signaling pathway; GO:0019222 regulation of metabolic process; GO:0032651 regulation of interleukin-1 beta production; GO:…
ENSRNOG00000014532	Lbp	4.29014	1.26e-48	-1.92463	2.5e-15	GO:0001889 liver development; GO:0002232 leukocyte chemotaxis involved in inflammatory response; GO:0002281 macrophage activation involved in immune response; GO:0002752 cell surface pattern recognition receptor signaling pathway; GO:0006869 lipid transport; GO:0006953 acute-phase response; GO:0015920 lipopolysaccharide transport; GO:0030593 neutrophil chemotaxis; GO:0031663 lipopolysaccharide-me…
ENSRNOG00000014548	Nedd9	0.635762	0.000348648	NA	NA	GO:0007155 cell adhesion; GO:0007169 transmembrane receptor protein tyrosine kinase signaling pathway; GO:0007611 learning or memory; GO:0016477 cell migration; GO:0030335 positive regulation of cell migration; GO:0030336 negative regulation of cell migration; GO:0032956 regulation of actin cytoskeleton organization; GO:0045672 positive regulation of osteoclast differentiation; GO:0061098 positiv…
ENSRNOG00000014549	Arhgef26	-0.732827	0.00888914	NA	NA	GO:0001886 endothelial cell morphogenesis; GO:0090630 activation of GTPase activity; GO:0097178 ruffle assembly
ENSRNOG00000014556	Cdh20	-0.970191	0.00250477	NA	NA	GO:0000902 cell morphogenesis; GO:0007043 cell-cell junction assembly; GO:0007156 homophilic cell adhesion via plasma membrane adhesion molecules; GO:0007275 multicellular organism development; GO:0016339 calcium-dependent cell-cell adhesion via plasma membrane cell adhesion molecules; GO:0034332 adherens junction organization; GO:0044331 cell-cell adhesion mediated by cadherin; GO:0098742 cell-c…
ENSRNOG00000014562	Hnrnpf	0.599134	8.69e-05	NA	NA	GO:0006397 mRNA processing; GO:0008380 RNA splicing; GO:0043484 regulation of RNA splicing
ENSRNOG00000014603	Sgcg	-1.35453	0.000260716	NA	NA	GO:0048738 cardiac muscle tissue development; GO:0060047 heart contraction
ENSRNOG00000014610	Anpep	1.80527	2.22e-18	-1.72975	1.18e-13	GO:0001525 angiogenesis; GO:0006508 proteolysis; GO:0007165 signal transduction; GO:0008217 regulation of blood pressure; GO:0016485 protein processing; GO:0030154 cell differentiation; GO:0035814 negative regulation of renal sodium excretion; GO:0043171 peptide catabolic process; GO:0072237 metanephric proximal tubule development
ENSRNOG00000014658	Znf423	0.622743	0.00467524	NA	NA	GO:0006357 regulation of transcription from RNA polymerase II promoter; GO:0007219 Notch signaling pathway; GO:0021930 cerebellar granule cell precursor proliferation; GO:0021938 smoothened signaling pathway involved in regulation of cerebellar granule cell precursor cell proliferation; GO:0030154 cell differentiation; GO:0030513 positive regulation of BMP signaling pathway; GO:0045892 negative r…
ENSRNOG00000014751	Ret	0.709701	1.48e-05	NA	NA	GO:0000165 MAPK cascade; GO:0001657 ureteric bud development; GO:0001755 neural crest cell migration; GO:0001838 embryonic epithelial tube formation; GO:0006919 activation of cysteine-type endopeptidase activity involved in apoptotic process; GO:0007156 homophilic cell adhesion via plasma membrane adhesion molecules; GO:0007158 neuron cell-cell adhesion; GO:0007169 transmembrane receptor protein …
ENSRNOG00000014761	Rasd2	-0.62466	0.00532779	NA	NA	GO:0001963 synaptic transmissiondopaminergic; GO:0007165 signal transduction; GO:0007626 locomotory behavior; GO:0031397 negative regulation of protein ubiquitination; GO:0033235 positive regulation of protein sumoylation; GO:0043949 regulation of cAMP-mediated signaling; GO:0051897 positive regulation of protein kinase B signaling
ENSRNOG00000014783	Pgghg	0.699364	0.00990804	NA	NA	GO:0005975 carbohydrate metabolic process
ENSRNOG00000014797	Tmbim1	1.4436	2.84e-11	NA	NA	GO:0043086 negative regulation of catalytic activity; GO:1902042 negative regulation of extrinsic apoptotic signaling pathway via death domain receptors; GO:1902045 negative regulation of Fas signaling pathway; GO:1903077 negative regulation of protein localization to plasma membrane; GO:2000504 positive regulation of blood vessel remodeling; GO:2001234 negative regulation of apoptotic signaling …
ENSRNOG00000014835	Il1rl1	1.54985	9.64e-08	NA	NA	GO:0002826 negative regulation of T-helper 1 type immune response; GO:0006954 inflammatory response; GO:0008285 negative regulation of cell proliferation; GO:0019221 cytokine-mediated signaling pathway; GO:0030225 macrophage differentiation; GO:0031667 response to nutrient levels; GO:0032689 negative regulation of interferon-gamma production; GO:0032722 positive regulation of chemokine production…
ENSRNOG00000014838	Glipr2	3.76171	2.04e-55	NA	NA	GO:0010634 positive regulation of epithelial cell migration; GO:0010718 positive regulation of epithelial to mesenchymal transition; GO:0070374 positive regulation of ERK1 and ERK2 cascade
ENSRNOG00000014886	Fam107b	NA	NA	1.16016	1.32e-06	GO:0007605 sensory perception of sound
ENSRNOG00000014896	Adgrg3	1.69871	1.24e-05	NA	NA	GO:0007166 cell surface receptor signaling pathway; GO:0007186 G-protein coupled receptor signaling pathway; GO:0007189 adenylate cyclase-activating G-protein coupled receptor signaling pathway; GO:0030183 B cell differentiation; GO:0030334 regulation of cell migration; GO:0032792 negative regulation of CREB transcription factor activity; GO:1901223 negative regulation of NIK/NF-kappaB signaling
ENSRNOG00000014900	Crem	1.5812	3.55e-11	NA	NA	GO:0000122 negative regulation of transcription from RNA polymerase II promoter; GO:0006006 glucose metabolic process; GO:0006355 regulation of transcriptionDNA-templated; GO:0006357 regulation of transcription from RNA polymerase II promoter; GO:0006631 fatty acid metabolic process; GO:0006687 glycosphingolipid metabolic process; GO:0007283 spermatogenesis; GO:0007623 circadian rhythm; GO:001993…
ENSRNOG00000014902	Stx11	3.52437	7.23e-29	NA	NA	GO:0001913 T cell mediated cytotoxicity; GO:0006886 intracellular protein transport; GO:0006887 exocytosis; GO:0006906 vesicle fusion; GO:0031629 synaptic vesicle fusion to presynaptic active zone membrane; GO:0042267 natural killer cell mediated cytotoxicity; GO:0043312 neutrophil degranulation; GO:0043316 cytotoxic T cell degranulation; GO:0043320 natural killer cell degranulation; GO:0048278 v…
ENSRNOG00000014936	Ifitm2	2.16841	1.89e-13	NA	NA	GO:0007507 heart development; GO:0009615 response to virus; GO:0034341 response to interferon-gamma; GO:0035455 response to interferon-alpha; GO:0035456 response to interferon-beta; GO:0035458 cellular response to interferon-beta; GO:0045071 negative regulation of viral genome replication; GO:0046597 negative regulation of viral entry into host cell; GO:0051607 defense response to virus; GO:00603…
ENSRNOG00000014948	Osgin1	1.9057	6.96e-13	-1.42376	2.21e-07	GO:0007165 signal transduction; GO:0030308 negative regulation of cell growth; GO:0030334 regulation of cell migration; GO:0042127 regulation of cell proliferation; GO:0042981 regulation of apoptotic process; GO:0043065 positive regulation of apoptotic process
ENSRNOG00000014956	Slc11a1	3.28393	8.95e-47	-1.15503	1.61e-05	GO:0000165 MAPK cascade; GO:0001818 negative regulation of cytokine production; GO:0001819 positive regulation of cytokine production; GO:0002309 T cell proliferation involved in immune response; GO:0002606 positive regulation of dendritic cell antigen processing and presentation; GO:0002827 positive regulation of T-helper 1 type immune response; GO:0006826 iron ion transport; GO:0006828 manganes…
ENSRNOG00000014961	Pdpn	2.4715	7.49e-21	NA	NA	GO:0000902 cell morphogenesis; GO:0001946 lymphangiogenesis; GO:0006693 prostaglandin metabolic process; GO:0006954 inflammatory response; GO:0007155 cell adhesion; GO:0007165 signal transduction; GO:0007266 Rho protein signal transduction; GO:0007399 nervous system development; GO:0008283 cell proliferation; GO:0008285 negative regulation of cell proliferation; GO:0008360 regulation of cell shap…
ENSRNOG00000014964	Hp	3.97247	5.26e-47	-1.18693	0.00013088	GO:0001666 response to hypoxia; GO:0001889 liver development; GO:0002376 immune system process; GO:0002526 acute inflammatory response; GO:0006508 proteolysis; GO:0006953 acute-phase response; GO:0007219 Notch signaling pathway; GO:0007283 spermatogenesis; GO:0007568 aging; GO:0009408 response to heat; GO:0009410 response to xenobiotic stimulus; GO:0009617 response to bacterium; GO:0010033 respon…
ENSRNOG00000014966	LOC690000	1.51438	2.92e-14	-0.86789	0.00332432	GO:0006914 autophagy; GO:0006915 apoptotic process; GO:0006979 response to oxidative stress; GO:0051560 mitochondrial calcium ion homeostasis
ENSRNOG00000014987	Mdfi	-0.93818	0.00508865	NA	NA	GO:0000122 negative regulation of transcription from RNA polymerase II promoter; GO:0009950 dorsal/ventral axis specification; GO:0030111 regulation of Wnt signaling pathway; GO:0030178 negative regulation of Wnt signaling pathway; GO:0043392 negative regulation of DNA binding; GO:0046328 regulation of JNK cascade; GO:0048704 embryonic skeletal system morphogenesis; GO:0060707 trophoblast giant c…
ENSRNOG00000015027	Il18r1	1.54207	0.000782988	NA	NA	GO:0030101 natural killer cell activation; GO:0032729 positive regulation of interferon-gamma production; GO:0035655 interleukin-18-mediated signaling pathway; GO:0038061 NIK/NF-kappaB signaling; GO:0045063 T-helper 1 cell differentiation; GO:0051092 positive regulation of NF-kappaB transcription factor activity; GO:1901224 positive regulation of NIK/NF-kappaB signaling; GO:2000556 positive regul…
ENSRNOG00000015030	Tjp2	0.830254	1.33e-06	NA	NA	GO:0010033 response to organic substance; GO:0034109 homotypic cell-cell adhesion; GO:0045216 cell-cell junction organization; GO:0050892 intestinal absorption; GO:0071847 TNFSF11-mediated signaling pathway; GO:0090557 establishment of endothelial intestinal barrier; GO:0090559 regulation of membrane permeability; GO:0098609 cell-cell adhesion; GO:1905605 positive regulation of maintenance of per…
ENSRNOG00000015036	Ccn2	NA	NA	1.17916	7.85e-05	GO:0001502 cartilage condensation; GO:0001503 ossification; GO:0001525 angiogenesis; GO:0001894 tissue homeostasis; GO:0001934 positive regulation of protein phosphorylation; GO:0002062 chondrocyte differentiation; GO:0007155 cell adhesion; GO:0007160 cell-matrix adhesion; GO:0007165 signal transduction; GO:0007229 integrin-mediated signaling pathway; GO:0007568 aging; GO:0008284 positive regulat…
ENSRNOG00000015055	Scg2	NA	NA	0.838053	0.008752	GO:0000165 MAPK cascade; GO:0001525 angiogenesis; GO:0001938 positive regulation of endothelial cell proliferation; GO:0035556 intracellular signal transduction; GO:0048245 eosinophil chemotaxis; GO:0050918 positive chemotaxis; GO:0050930 induction of positive chemotaxis; GO:2000352 negative regulation of endothelial cell apoptotic process; GO:2001237 negative regulation of extrinsic apoptotic si…
ENSRNOG00000015072	Ptgr1	1.93485	1.43e-08	-0.927552	0.00653184	GO:0006693 prostaglandin metabolic process; GO:0036102 leukotriene B4 metabolic process; GO:0097327 response to antineoplastic agent; GO:2001302 lipoxin A4 metabolic process
ENSRNOG00000015078	Ifitm3	4.96707	4.07e-85	NA	NA	GO:0006898 receptor-mediated endocytosis; GO:0007507 heart development; GO:0008285 negative regulation of cell proliferation; GO:0009615 response to virus; GO:0032897 negative regulation of viral transcription; GO:0034341 response to interferon-gamma; GO:0035455 response to interferon-alpha; GO:0035456 response to interferon-beta; GO:0045071 negative regulation of viral genome replication; GO:004…
ENSRNOG00000015113	Mocos	2.19902	2.67e-09	NA	NA	GO:0006777 Mo-molybdopterin cofactor biosynthetic process; GO:0043545 molybdopterin cofactor metabolic process
ENSRNOG00000015160	Gem	NA	NA	1.42835	3.11e-06	GO:0000278 mitotic cell cycle; GO:0051276 chromosome organization; GO:0051310 metaphase plate congression; GO:1901842 negative regulation of high voltage-gated calcium channel activity
ENSRNOG00000015177	Sun2	0.744614	0.000794118	NA	NA	GO:0006998 nuclear envelope organization; GO:0021817 nucleokinesis involved in cell motility in cerebral cortex radial glia guided migration; GO:0030335 positive regulation of cell migration; GO:0031022 nuclear migration along microfilament; GO:0051642 centrosome localization; GO:0090292 nuclear matrix anchoring at nuclear membrane
ENSRNOG00000015222	Tent5c	NA	NA	1.03106	0.00383377	NA
ENSRNOG00000015225	Gramd2b	-1.04151	0.000347322	NA	NA	NA
ENSRNOG00000015239	Ginm1	1.11347	9.82e-05	NA	NA	NA
ENSRNOG00000015278	Myl12b	1.31512	2.43e-05	NA	NA	GO:0008360 regulation of cell shape; GO:0070527 platelet aggregation; GO:0072659 protein localization to plasma membrane
ENSRNOG00000015310	Lrrc32	NA	NA	0.980559	0.004414	GO:0001818 negative regulation of cytokine production; GO:0007179 transforming growth factor beta receptor signaling pathway; GO:0007601 visual perception; GO:0010628 positive regulation of gene expression; GO:0046007 negative regulation of activated T cell proliferation; GO:1901388 regulation of transforming growth factor beta activation; GO:1901398 regulation of transforming growth factor beta3…
ENSRNOG00000015318	Heyl	-1.11256	0.0026649	NA	NA	GO:0000122 negative regulation of transcription from RNA polymerase II promoter; GO:0003151 outflow tract morphogenesis; GO:0003181 atrioventricular valve morphogenesis; GO:0003184 pulmonary valve morphogenesis; GO:0003198 epithelial to mesenchymal transition involved in endocardial cushion formation; GO:0003203 endocardial cushion morphogenesis; GO:0003208 cardiac ventricle morphogenesis; GO:000…
ENSRNOG00000015321	Moxd1	1.04858	0.00111787	NA	NA	GO:0006589 octopamine biosynthetic process; GO:0042420 dopamine catabolic process; GO:0042421 norepinephrine biosynthetic process
ENSRNOG00000015340	Dnajc25	0.686828	0.00923911	NA	NA	NA
ENSRNOG00000015354	Aox1	-1.07143	0.00527237	NA	NA	GO:0006629 lipid metabolic process; GO:0006805 xenobiotic metabolic process
ENSRNOG00000015366	Neurl3	3.46111	6.22e-16	NA	NA	GO:0016567 protein ubiquitination; GO:0045087 innate immune response; GO:0070086 ubiquitin-dependent endocytosis
ENSRNOG00000015382	Arid5a	1.93404	1.73e-17	NA	NA	GO:0000122 negative regulation of transcription from RNA polymerase II promoter; GO:0002062 chondrocyte differentiation; GO:0006357 regulation of transcription from RNA polymerase II promoter; GO:0032729 positive regulation of interferon-gamma production; GO:0032740 positive regulation of interleukin-17 production; GO:0032755 positive regulation of interleukin-6 production; GO:0032760 positive re…
ENSRNOG00000015402	Guca1a	2.03381	7.58e-06	NA	NA	GO:0007601 visual perception; GO:0007602 phototransduction; GO:0010753 positive regulation of cGMP-mediated signaling; GO:0031282 regulation of guanylate cyclase activity; GO:0031284 positive regulation of guanylate cyclase activity
ENSRNOG00000015411	Apobec1	0.987749	0.00905032	-0.943078	0.00811769	GO:0006397 mRNA processing; GO:0006641 triglyceride metabolic process; GO:0006970 response to osmotic stress; GO:0009410 response to xenobiotic stimulus; GO:0009972 cytidine deamination; GO:0010043 response to zinc ion; GO:0010332 response to gamma radiation; GO:0016554 cytidine to uridine editing; GO:0016556 mRNA modification; GO:0032869 cellular response to insulin stimulus; GO:0042127 regulati…
ENSRNOG00000015416	Nabp1	1.57181	1.36e-16	NA	NA	GO:0000724 double-strand break repair via homologous recombination; GO:0006281 DNA repair; GO:0006974 cellular response to DNA damage stimulus; GO:0007093 mitotic cell cycle checkpoint; GO:0010212 response to ionizing radiation; GO:0044818 mitotic G2/M transition checkpoint
ENSRNOG00000015441	Il4r	3.26423	4.33e-55	NA	NA	GO:0002532 production of molecular mediator involved in inflammatory response; GO:0002639 positive regulation of immunoglobulin production; GO:0006954 inflammatory response; GO:0006955 immune response; GO:0016064 immunoglobulin mediated immune response; GO:0019221 cytokine-mediated signaling pathway; GO:0030728 ovulation; GO:0032722 positive regulation of chemokine production; GO:0042127 regulati…
ENSRNOG00000015449	Tmem171	3.7468	3.85e-22	NA	NA	NA
ENSRNOG00000015473	Phactr2	0.791078	0.00141932	NA	NA	GO:0030036 actin cytoskeleton organization
ENSRNOG00000015491	Rcl1	0.717468	4.89e-06	NA	NA	GO:0000447 endonucleolytic cleavage in ITS1 to separate SSU-rRNA from 5.8S rRNA and LSU-rRNA from tricistronic rRNA transcript (SSU-rRNA5.8S rRNALSU-rRNA); GO:0000479 endonucleolytic cleavage of tricistronic rRNA transcript (SSU-rRNA5.8S rRNALSU-rRNA); GO:0000480 endonucleolytic cleavage in 5'-ETS of tricistronic rRNA transcript (SSU-rRNA5.8S rRNALSU-rRNA)
ENSRNOG00000015496	Tpm4	1.01054	1.2e-08	NA	NA	GO:0006936 muscle contraction; GO:0007015 actin filament organization
ENSRNOG00000015550	Ptgds	-1.35914	9.42e-05	-1.76886	1.21e-09	GO:0001516 prostaglandin biosynthetic process; GO:0010467 gene expression; GO:0043303 mast cell degranulation; GO:0045187 regulation of circadian sleep/wake cyclesleep; GO:0051384 response to glucocorticoid; GO:2000255 negative regulation of male germ cell proliferation
ENSRNOG00000015577	Lpar6	0.736994	0.00787361	NA	NA	GO:0001835 blastocyst hatching; GO:0035025 positive regulation of Rho protein signal transduction; GO:0051482 positive regulation of cytosolic calcium ion concentration involved in phospholipase C-activating G-protein coupled signaling pathway
ENSRNOG00000015596	Efhd1	-1.51272	2.72e-05	NA	NA	GO:0031175 neuron projection development; GO:1900069 regulation of cellular hyperosmotic salinity response
ENSRNOG00000015668	Ccl19	2.6177	2.38e-17	-0.98506	0.0027364	GO:0001768 establishment of T cell polarity; GO:0001771 immunological synapse formation; GO:0002407 dendritic cell chemotaxis; GO:0002408 myeloid dendritic cell chemotaxis; GO:0002548 monocyte chemotaxis; GO:0002606 positive regulation of dendritic cell antigen processing and presentation; GO:0006954 inflammatory response; GO:0007186 G-protein coupled receptor signaling pathway; GO:0010560 positi…
ENSRNOG00000015674	Acap1	2.52182	7.37e-18	-1.72483	9.95e-10	NA
ENSRNOG00000015719	Egr4	NA	NA	1.47567	1.37e-08	GO:0006357 regulation of transcription from RNA polymerase II promoter; GO:0045944 positive regulation of transcription from RNA polymerase II promoter; GO:0071363 cellular response to growth factor stimulus
ENSRNOG00000015727	Loxl4	1.87533	6.99e-05	NA	NA	GO:0006897 endocytosis; GO:0018057 peptidyl-lysine oxidation; GO:0030199 collagen fibril organization
ENSRNOG00000015751	Cyp4f2	3.67228	7.03e-43	-2.39937	5.88e-21	GO:0010430 fatty acid omega-oxidation; GO:0019369 arachidonic acid metabolic process; GO:0036101 leukotriene B4 catabolic process; GO:0036102 leukotriene B4 metabolic process; GO:0042361 menaquinone catabolic process; GO:0042376 phylloquinone catabolic process; GO:0042377 vitamin K catabolic process; GO:0097267 omega-hydroxylase P450 pathway; GO:2001302 lipoxin A4 metabolic process; GO:2001304 li…
ENSRNOG00000015812	Tm4sf1	1.49382	6.35e-06	NA	NA	GO:0001825 blastocyst formation
ENSRNOG00000015845	Niban2	0.976159	0.00443322	NA	NA	GO:0008285 negative regulation of cell proliferation; GO:0032274 gonadotropin secretion; GO:0043066 negative regulation of apoptotic process; GO:0045892 negative regulation of transcriptionDNA-templated; GO:0045893 positive regulation of transcriptionDNA-templated; GO:2000279 negative regulation of DNA biosynthetic process; GO:2000679 positive regulation of transcription regulatory region DNA bin…
ENSRNOG00000015859	Chdh	1.38487	1.64e-08	NA	NA	GO:0019285 glycine betaine biosynthetic process from choline
ENSRNOG00000015867	Chst9	1.09209	0.000202491	NA	NA	GO:0006790 sulfur compound metabolic process; GO:0016051 carbohydrate biosynthetic process; GO:0030166 proteoglycan biosynthetic process
ENSRNOG00000015894	Dock8	0.86252	0.00841512	NA	NA	GO:0001771 immunological synapse formation; GO:0007264 small GTPase mediated signal transduction; GO:0036336 dendritic cell migration; GO:0043547 positive regulation of GTPase activity; GO:0050790 regulation of catalytic activity; GO:0061485 memory T cell proliferation; GO:0070233 negative regulation of T cell apoptotic process; GO:1903905 positive regulation of establishment of T cell polarity; …
ENSRNOG00000015906	Tgif1	2.31614	1.78e-24	NA	NA	GO:0000122 negative regulation of transcription from RNA polymerase II promoter; GO:0001843 neural tube closure; GO:0006357 regulation of transcription from RNA polymerase II promoter; GO:0007368 determination of left/right symmetry; GO:0008283 cell proliferation; GO:0008285 negative regulation of cell proliferation; GO:0009410 response to xenobiotic stimulus; GO:0009953 dorsal/ventral pattern fo…
ENSRNOG00000015948	Slc1a5	1.7935	1.31e-23	NA	NA	GO:0003333 amino acid transmembrane transport; GO:0006868 glutamine transport; GO:0010585 glutamine secretion; GO:0015800 acidic amino acid transport; GO:0015804 neutral amino acid transport; GO:0015825 L-serine transport; GO:0070207 protein homotrimerization; GO:1903803 L-glutamine import into cell
ENSRNOG00000015972	Ano5	-1.18506	0.00755757	NA	NA	GO:0006821 chloride transport; GO:0055085 transmembrane transport; GO:1902476 chloride transmembrane transport
ENSRNOG00000015980	Dclre1c	0.802362	0.00411058	NA	NA	GO:0000723 telomere maintenance; GO:0002250 adaptive immune response; GO:0006302 double-strand break repair; GO:0006303 double-strand break repair via nonhomologous end joining; GO:0006310 DNA recombination; GO:0006974 cellular response to DNA damage stimulus; GO:0010212 response to ionizing radiation; GO:0030183 B cell differentiation; GO:0031848 protection from non-homologous end joining at tel…
ENSRNOG00000015982	Wnt11	NA	NA	0.928821	0.00631479	GO:0001649 osteoblast differentiation; GO:0001822 kidney development; GO:0001837 epithelial to mesenchymal transition; GO:0003138 primary heart field specification; GO:0003139 secondary heart field specification; GO:0003151 outflow tract morphogenesis; GO:0003281 ventricular septum development; GO:0003283 atrial septum development; GO:0003402 planar cell polarity pathway involved in axis elongati…
ENSRNOG00000016012	Spats2l	0.812948	8.16e-05	NA	NA	NA
ENSRNOG00000016103	Nkd2	0.903463	0.00112109	NA	NA	GO:0010954 positive regulation of protein processing; GO:0016055 Wnt signaling pathway; GO:0030178 negative regulation of Wnt signaling pathway; GO:0032436 positive regulation of proteasomal ubiquitin-dependent protein catabolic process; GO:0048210 Golgi vesicle fusion to target membrane; GO:0072659 protein localization to plasma membrane; GO:0090090 negative regulation of canonical Wnt signaling…
ENSRNOG00000016112	Cd274	4.5054	7.48e-62	NA	NA	GO:0002845 positive regulation of tolerance induction to tumor cell; GO:0006955 immune response; GO:0007165 signal transduction; GO:0007166 cell surface receptor signaling pathway; GO:0030335 positive regulation of cell migration; GO:0031295 T cell costimulation; GO:0032689 negative regulation of interferon-gamma production; GO:0032693 negative regulation of interleukin-10 production; GO:0032733 …
ENSRNOG00000016122	Hmgcr	-1.02739	3.84e-08	1.20838	9.64e-07	GO:0006695 cholesterol biosynthetic process; GO:0006743 ubiquinone metabolic process; GO:0007568 aging; GO:0007584 response to nutrient; GO:0008284 positive regulation of cell proliferation; GO:0008299 isoprenoid biosynthetic process; GO:0008542 visual learning; GO:0010664 negative regulation of striated muscle cell apoptotic process; GO:0010666 positive regulation of cardiac muscle cell apoptoti…
ENSRNOG00000016164	Fcrl2	-2.10263	6.71e-26	NA	NA	GO:0006897 endocytosis; GO:0007166 cell surface receptor signaling pathway
ENSRNOG00000016166	Pdlim1	1.40381	1.08e-13	NA	NA	GO:0001666 response to hypoxia; GO:0006351 transcriptionDNA-templated; GO:0006357 regulation of transcription from RNA polymerase II promoter; GO:0007507 heart development; GO:0010761 fibroblast migration; GO:0030011 maintenance of cell polarity; GO:0030036 actin cytoskeleton organization; GO:0030950 establishment or maintenance of actin cytoskeleton polarity; GO:0043149 stress fiber assembly; GO…
ENSRNOG00000016294	Cd4	-1.45385	7.46e-05	NA	NA	NA
ENSRNOG00000016299	Klf4	0.808787	0.000485955	1.31198	2.9e-05	GO:0000122 negative regulation of transcription from RNA polymerase II promoter; GO:0002067 glandular epithelial cell differentiation; GO:0002357 defense response to tumor cell; GO:0006351 transcriptionDNA-templated; GO:0006354 DNA-templated transcriptionelongation; GO:0006355 regulation of transcriptionDNA-templated; GO:0006357 regulation of transcription from RNA polymerase II promoter; GO:0006…
ENSRNOG00000016308	Il10ra	1.56867	1.16e-11	NA	NA	GO:0010507 negative regulation of autophagy; GO:0019221 cytokine-mediated signaling pathway; GO:0032496 response to lipopolysaccharide; GO:0046427 positive regulation of JAK-STAT cascade; GO:0050807 regulation of synapse organization; GO:0070086 ubiquitin-dependent endocytosis
ENSRNOG00000016334	Ptbp3	1.14326	1.62e-08	NA	NA	GO:0006397 mRNA processing; GO:0008380 RNA splicing; GO:0033119 negative regulation of RNA splicing; GO:0043249 erythrocyte maturation; GO:0043484 regulation of RNA splicing; GO:0045595 regulation of cell differentiation; GO:0048025 negative regulation of mRNA splicingvia spliceosome
ENSRNOG00000016346	Prkcd	0.929841	6.22e-05	NA	NA	GO:0001666 response to hypoxia; GO:0006468 protein phosphorylation; GO:0006915 apoptotic process; GO:0006979 response to oxidative stress; GO:0007049 cell cycle; GO:0007568 aging; GO:0009408 response to heat; GO:0009410 response to xenobiotic stimulus; GO:0009612 response to mechanical stimulus; GO:0009749 response to glucose; GO:0010243 response to organonitrogen compound; GO:0014070 response to…
ENSRNOG00000016362	Gpr4	1.01549	5.65e-05	NA	NA	GO:0007186 G-protein coupled receptor signaling pathway; GO:0007189 adenylate cyclase-activating G-protein coupled receptor signaling pathway; GO:0007200 phospholipase C-activating G-protein coupled receptor signaling pathway; GO:0010447 response to acidic pH; GO:0016525 negative regulation of angiogenesis; GO:0030155 regulation of cell adhesion; GO:0035025 positive regulation of Rho protein sign…
ENSRNOG00000016366	Colec12	-0.983141	0.000222456	NA	NA	GO:0006910 phagocytosisrecognition; GO:0006955 immune response; GO:0034138 toll-like receptor 3 signaling pathway; GO:0042742 defense response to bacterium; GO:0044857 plasma membrane raft organization; GO:0060355 positive regulation of cell adhesion molecule production; GO:0071360 cellular response to exogenous dsRNA
ENSRNOG00000016367	Vasp	1.77303	5.29e-14	-0.898614	0.00203296	GO:0001843 neural tube closure; GO:0007411 axon guidance; GO:0008154 actin polymerization or depolymerization; GO:0030036 actin cytoskeleton organization; GO:0030838 positive regulation of actin filament polymerization; GO:0051289 protein homotetramerization
ENSRNOG00000016372	Slc12a7	1.07151	1.35e-05	NA	NA	GO:0006884 cell volume homeostasis; GO:0007268 chemical synaptic transmission; GO:0055064 chloride ion homeostasis; GO:0055075 potassium ion homeostasis; GO:0071333 cellular response to glucose stimulus; GO:0071805 potassium ion transmembrane transport; GO:1902476 chloride transmembrane transport; GO:1990573 potassium ion import across plasma membrane
ENSRNOG00000016378	Map3k8	3.60821	2.18e-66	-1.33245	1.85e-09	GO:0000165 MAPK cascade; GO:0002376 immune system process; GO:0003231 cardiac ventricle development; GO:0006468 protein phosphorylation; GO:0007049 cell cycle; GO:1990349 gap junction-mediated intercellular transport
ENSRNOG00000016379	Jtb	0.730429	0.0061946	NA	NA	GO:0000278 mitotic cell cycle; GO:0000281 mitotic cytokinesis; GO:0008637 apoptotic mitochondrial changes; GO:0042127 regulation of cell proliferation; GO:0045860 positive regulation of protein kinase activity
ENSRNOG00000016397	Tmprss13	-1.81303	2.13e-05	NA	NA	GO:0006508 proteolysis; GO:0006897 endocytosis; GO:0061436 establishment of skin barrier
ENSRNOG00000016413	Pstpip1	2.75696	9.12e-57	-0.696922	0.00766965	GO:0030041 actin filament polymerization
ENSRNOG00000016432	Samd13	2.10909	1.68e-06	NA	NA	GO:0061077 chaperone-mediated protein folding
ENSRNOG00000016460	Clu	1.08266	1.47e-06	NA	NA	GO:0000902 cell morphogenesis; GO:0001774 microglial cell activation; GO:0002434 immune complex clearance; GO:0007283 spermatogenesis; GO:0007568 aging; GO:0008284 positive regulation of cell proliferation; GO:0009416 response to light stimulus; GO:0009611 response to wounding; GO:0009615 response to virus; GO:0010628 positive regulation of gene expression; GO:0017038 protein import; GO:0031018 e…
ENSRNOG00000016496	Ctsc	2.30951	5.48e-25	-0.915214	0.00327627	GO:0001913 T cell mediated cytotoxicity; GO:0006508 proteolysis; GO:0006915 apoptotic process; GO:0007568 aging; GO:0010033 response to organic substance; GO:0031642 negative regulation of myelination; GO:0051603 proteolysis involved in cellular protein catabolic process; GO:1903052 positive regulation of proteolysis involved in cellular protein catabolic process; GO:1903980 positive regulation o…
ENSRNOG00000016525	Susd3	-0.880041	0.00384888	-1.2442	0.000202531	NA
ENSRNOG00000016552	Hmgcs1	-0.877421	2.62e-05	NA	NA	GO:0001889 liver development; GO:0006084 acetyl-CoA metabolic process; GO:0006695 cholesterol biosynthetic process; GO:0007420 brain development; GO:0008584 male gonad development; GO:0009410 response to xenobiotic stimulus; GO:0009645 response to low light intensity stimulus; GO:0009725 response to hormone; GO:0010033 response to organic substance; GO:0010142 farnesyl diphosphate biosynthetic pr…
ENSRNOG00000016560	Card19	0.596013	0.00824683	NA	NA	NA
ENSRNOG00000016573	Dgat2	0.94057	0.00059134	NA	NA	GO:0006071 glycerol metabolic process; GO:0006629 lipid metabolic process; GO:0006640 monoacylglycerol biosynthetic process; GO:0006651 diacylglycerol biosynthetic process; GO:0010867 positive regulation of triglyceride biosynthetic process; GO:0019432 triglyceride biosynthetic process; GO:0019915 lipid storage; GO:0034383 low-density lipoprotein particle clearance; GO:0035336 long-chain fatty-ac…
ENSRNOG00000016575	Tnfrsf1b	4.31352	1.08e-120	-1.72332	4.73e-12	GO:0002718 regulation of cytokine production involved in immune response; GO:0002724 regulation of T cell cytokine production; GO:0003176 aortic valve development; GO:0003177 pulmonary valve development; GO:0003332 negative regulation of extracellular matrix constituent secretion; GO:0006954 inflammatory response; GO:0006955 immune response; GO:0007166 cell surface receptor signaling pathway; GO:…
ENSRNOG00000016581	Serpinb1a	6.61604	8.62e-143	-2.85447	8.47e-28	GO:0006954 inflammatory response; GO:0010951 negative regulation of endopeptidase activity; GO:0019725 cellular homeostasis; GO:0032691 negative regulation of interleukin-1 beta production; GO:0042176 regulation of protein catabolic process; GO:0044342 type B pancreatic cell proliferation; GO:0045088 regulation of innate immune response
ENSRNOG00000016617	Wwtr1	0.841648	1.65e-05	NA	NA	GO:0000122 negative regulation of transcription from RNA polymerase II promoter; GO:0001649 osteoblast differentiation; GO:0001894 tissue homeostasis; GO:0001933 negative regulation of protein phosphorylation; GO:0003015 heart process; GO:0006354 DNA-templated transcriptionelongation; GO:0006355 regulation of transcriptionDNA-templated; GO:0006469 negative regulation of protein kinase activity; G…
ENSRNOG00000016690	Idi1	NA	NA	1.05208	0.00187147	GO:0006695 cholesterol biosynthetic process; GO:0008299 isoprenoid biosynthetic process; GO:0009240 isopentenyl diphosphate biosynthetic process; GO:0035634 response to stilbenoid; GO:0050992 dimethylallyl diphosphate biosynthetic process
ENSRNOG00000016696	Angpt2	1.33572	9.31e-08	NA	NA	GO:0001525 angiogenesis; GO:0001666 response to hypoxia; GO:0007281 germ cell development; GO:0009314 response to radiation; GO:0009612 response to mechanical stimulus; GO:0009749 response to glucose; GO:0010467 gene expression; GO:0010812 negative regulation of cell-substrate adhesion; GO:0014070 response to organic cyclic compound; GO:0014823 response to activity; GO:0016525 negative regulation…
ENSRNOG00000016733	Rab13	1.7841	1.25e-11	NA	NA	GO:0006904 vesicle docking involved in exocytosis; GO:0009306 protein secretion; GO:0010737 protein kinase A signaling; GO:0016197 endosomal transport; GO:0017157 regulation of exocytosis; GO:0030866 cortical actin cytoskeleton organization; GO:0031175 neuron projection development; GO:0032456 endocytic recycling; GO:0032869 cellular response to insulin stimulus; GO:0035767 endothelial cell chemo…
ENSRNOG00000016751	Slc25a28	0.905024	9.78e-05	NA	NA	GO:0048250 mitochondrial iron ion transport
ENSRNOG00000016752	Crispld2	2.36823	5.79e-22	NA	NA	GO:0030198 extracellular matrix organization; GO:0030324 lung development; GO:0060325 face morphogenesis
ENSRNOG00000016753	Slc14a1	0.899599	2.13e-08	NA	NA	GO:0006833 water transport; GO:0015840 urea transport; GO:0051649 establishment of localization in cell; GO:0055085 transmembrane transport; GO:0071918 urea transmembrane transport
ENSRNOG00000016756	Ptgir	2.25117	1.97e-12	NA	NA	GO:0006954 inflammatory response; GO:0007186 G-protein coupled receptor signaling pathway; GO:0007189 adenylate cyclase-activating G-protein coupled receptor signaling pathway; GO:0007204 positive regulation of cytosolic calcium ion concentration; GO:0010642 negative regulation of platelet-derived growth factor receptor signaling pathway; GO:0032496 response to lipopolysaccharide; GO:0048662 nega…
ENSRNOG00000016769	Rab38	0.944182	0.00131678	NA	NA	GO:0006886 intracellular protein transport; GO:0007005 mitochondrion organization; GO:0016192 vesicle-mediated transport; GO:0032438 melanosome organization; GO:0035646 endosome to melanosome transport; GO:0048023 positive regulation of melanin biosynthetic process; GO:0060155 platelet dense granule organization; GO:0072657 protein localization to membrane; GO:0090383 phagosome acidification; GO:…
ENSRNOG00000016782	Tnfrsf8	1.35742	0.00286703	NA	NA	GO:0007165 signal transduction; GO:0032759 positive regulation of TRAIL production; GO:0032760 positive regulation of tumor necrosis factor production; GO:0043065 positive regulation of apoptotic process; GO:0051092 positive regulation of NF-kappaB transcription factor activity; GO:0071260 cellular response to mechanical stimulus
ENSRNOG00000016794	Phyhd1	1.41408	4.06e-17	NA	NA	GO:0016706 oxidoreductase activityacting on paired donorswith incorporation or reduction of molecular oxygen2-oxoglutarate as one donorand incorporation of one atom each of oxygen into both donors; GO:0046872 metal ion binding; GO:0051213 dioxygenase activity
ENSRNOG00000016812	Adamts16	-2.2084	1.11e-12	NA	NA	GO:0001658 branching involved in ureteric bud morphogenesis; GO:0003073 regulation of systemic arterial blood pressure; GO:0006508 proteolysis; GO:0030198 extracellular matrix organization; GO:0048232 male gamete generation; GO:1902017 regulation of cilium assembly
ENSRNOG00000016827	Slc38a3	-1.10303	0.0022372	NA	NA	GO:0003333 amino acid transmembrane transport; GO:0006814 sodium ion transport; GO:0006867 asparagine transport; GO:0006868 glutamine transport; GO:0007420 brain development; GO:0007565 female pregnancy; GO:0010585 glutamine secretion; GO:0015807 L-amino acid transport; GO:0015808 L-alanine transport; GO:0015817 histidine transport; GO:0051365 cellular response to potassium ion starvation; GO:006…
ENSRNOG00000016885	Klf6	1.74523	5.75e-24	NA	NA	GO:0006357 regulation of transcription from RNA polymerase II promoter; GO:0019221 cytokine-mediated signaling pathway; GO:0042060 wound healing; GO:0045944 positive regulation of transcription from RNA polymerase II promoter; GO:0070301 cellular response to hydrogen peroxide; GO:0071407 cellular response to organic cyclic compound; GO:0071409 cellular response to cycloheximide; GO:1901653 cellul…
ENSRNOG00000016936	Nadk	0.681135	0.000341139	NA	NA	GO:0006741 NADP biosynthetic process; GO:0016310 phosphorylation; GO:0019674 NAD metabolic process; GO:0035774 positive regulation of insulin secretion involved in cellular response to glucose stimulus
ENSRNOG00000016978	C1h16orf54	2.80023	3.19e-31	-1.36727	3.37e-08	NA
ENSRNOG00000017123	B2m	2.37382	3.79e-14	NA	NA	GO:0001895 retina homeostasis; GO:0001913 T cell mediated cytotoxicity; GO:0001916 positive regulation of T cell mediated cytotoxicity; GO:0002237 response to molecule of bacterial origin; GO:0002381 immunoglobulin production involved in immunoglobulin mediated immune response; GO:0002474 antigen processing and presentation of peptide antigen via MHC class I; GO:0002481 antigen processing and pre…
ENSRNOG00000017157	Trim69	2.22499	6.89e-08	NA	NA	GO:0006915 apoptotic process; GO:0016567 protein ubiquitination
ENSRNOG00000017164	Afap1l2	-0.921096	0.000233346	NA	NA	GO:0006954 inflammatory response; GO:0007346 regulation of mitotic cell cycle; GO:0032675 regulation of interleukin-6 production; GO:0032757 positive regulation of interleukin-8 production; GO:0045742 positive regulation of epidermal growth factor receptor signaling pathway; GO:0045893 positive regulation of transcriptionDNA-templated
ENSRNOG00000017188	Cyp27a1	2.0364	3.88e-12	NA	NA	GO:0006699 bile acid biosynthetic process; GO:0006700 C21-steroid hormone biosynthetic process; GO:0006706 steroid catabolic process; GO:0006707 cholesterol catabolic process; GO:0008203 cholesterol metabolic process; GO:0036378 calcitriol biosynthetic process from calciol
ENSRNOG00000017191	Trim5	2.79105	2.31e-24	NA	NA	GO:0000209 protein polyubiquitination; GO:0002218 activation of innate immune response; GO:0006914 autophagy; GO:0010468 regulation of gene expression; GO:0010508 positive regulation of autophagy; GO:0016567 protein ubiquitination; GO:0031664 regulation of lipopolysaccharide-mediated signaling pathway; GO:0032880 regulation of protein localization; GO:0043123 positive regulation of I-kappaB kinas…
ENSRNOG00000017212	Spsb1	1.81408	2.78e-16	NA	NA	GO:0006511 ubiquitin-dependent protein catabolic process; GO:0016567 protein ubiquitination; GO:0043161 proteasome-mediated ubiquitin-dependent protein catabolic process
ENSRNOG00000017220	Tcirg1	2.12087	2.25e-22	NA	NA	GO:0000045 autophagosome assembly; GO:0001503 ossification; GO:0002158 osteoclast proliferation; GO:0006874 cellular calcium ion homeostasis; GO:0006914 autophagy; GO:0006915 apoptotic process; GO:0006954 inflammatory response; GO:0007035 vacuolar acidification; GO:0007039 protein catabolic process in the vacuole; GO:0010155 regulation of proton transport; GO:0010272 response to silver ion; GO:00…
ENSRNOG00000017237	Lama1	-1.0611	0.00252896	NA	NA	GO:0002011 morphogenesis of an epithelial sheet; GO:0006468 protein phosphorylation; GO:0007155 cell adhesion; GO:0007166 cell surface receptor signaling pathway; GO:0007411 axon guidance; GO:0009887 animal organ morphogenesis; GO:0009888 tissue development; GO:0030155 regulation of cell adhesion; GO:0030334 regulation of cell migration; GO:0031175 neuron projection development; GO:0043010 camera…
ENSRNOG00000017260	Cdr2	NA	NA	1.04001	8.05e-06	NA
ENSRNOG00000017277	Igsf6	1.99438	3.2e-19	-1.4665	1.5e-07	NA
ENSRNOG00000017333	Syt4	NA	NA	0.779791	0.00651561	GO:0006887 exocytosis; GO:0006906 vesicle fusion; GO:0007269 neurotransmitter secretion; GO:0007420 brain development; GO:0007613 memory; GO:0014049 positive regulation of glutamate secretion; GO:0014059 regulation of dopamine secretion; GO:0016192 vesicle-mediated transport; GO:0017156 calcium ion regulated exocytosis; GO:0017158 regulation of calcium ion-dependent exocytosis; GO:0030100 regulat…
ENSRNOG00000017354	Zyx	1.5043	2.55e-28	NA	NA	GO:0007160 cell-matrix adhesion; GO:0007165 signal transduction; GO:0007179 transforming growth factor beta receptor signaling pathway; GO:0007229 integrin-mediated signaling pathway; GO:0043149 stress fiber assembly; GO:0050727 regulation of inflammatory response; GO:0071346 cellular response to interferon-gamma
ENSRNOG00000017386	Il11	1.42531	8.99e-08	NA	NA	GO:0007165 signal transduction; GO:0008283 cell proliferation; GO:0008284 positive regulation of cell proliferation; GO:0033138 positive regulation of peptidyl-serine phosphorylation; GO:0043410 positive regulation of MAPK cascade; GO:0045944 positive regulation of transcription from RNA polymerase II promoter; GO:0046888 negative regulation of hormone secretion; GO:0050731 positive regulation of…
ENSRNOG00000017392	Fgf2	1.00496	6.1e-05	NA	NA	GO:0001525 angiogenesis; GO:0001649 osteoblast differentiation; GO:0001658 branching involved in ureteric bud morphogenesis; GO:0001759 organ induction; GO:0001934 positive regulation of protein phosphorylation; GO:0001935 endothelial cell proliferation; GO:0001938 positive regulation of endothelial cell proliferation; GO:0002042 cell migration involved in sprouting angiogenesis; GO:0002052 posit…
ENSRNOG00000017401	Tmco4	1.2203	1.8e-06	NA	NA	NA
ENSRNOG00000017403	Apobr	1.8927	1.33e-09	-1.06937	0.000990482	GO:0006641 triglyceride metabolic process; GO:0006869 lipid transport; GO:0006897 endocytosis
ENSRNOG00000017414	Irf7	6.04645	1.55e-87	NA	NA	GO:0002376 immune system process; GO:0002819 regulation of adaptive immune response; GO:0006351 transcriptionDNA-templated; GO:0006357 regulation of transcription from RNA polymerase II promoter; GO:0010468 regulation of gene expression; GO:0016064 immunoglobulin mediated immune response; GO:0032481 positive regulation of type I interferon production; GO:0032727 positive regulation of interferon-…
ENSRNOG00000017416	Ppic	1.07579	0.000195631	NA	NA	GO:0000413 protein peptidyl-prolyl isomerization; GO:0006457 protein folding
ENSRNOG00000017420	Nudt6	0.991992	0.00013648	NA	NA	GO:0008285 negative regulation of cell proliferation; GO:0045786 negative regulation of cell cycle
ENSRNOG00000017469	Anxa1	4.78477	1.53e-101	-1.48309	1.97e-08	GO:0001780 neutrophil homeostasis; GO:0002250 adaptive immune response; GO:0002548 monocyte chemotaxis; GO:0002685 regulation of leukocyte migration; GO:0006909 phagocytosis; GO:0006954 inflammatory response; GO:0007165 signal transduction; GO:0007166 cell surface receptor signaling pathway; GO:0007187 G-protein coupled receptor signaling pathwaycoupled to cyclic nucleotide second messenger; GO:0…
ENSRNOG00000017484	Gja5	1.15238	0.00050185	NA	NA	GO:0001501 skeletal system development; GO:0001525 angiogenesis; GO:0001568 blood vessel development; GO:0003071 renal system process involved in regulation of systemic arterial blood pressure; GO:0003073 regulation of systemic arterial blood pressure; GO:0003105 negative regulation of glomerular filtration; GO:0003151 outflow tract morphogenesis; GO:0003158 endothelium development; GO:0003161 ca…
ENSRNOG00000017512	Aldh3b1	1.03026	0.00154	NA	NA	GO:0006068 ethanol catabolic process; GO:0006081 cellular aldehyde metabolic process; GO:0006629 lipid metabolic process; GO:0006979 response to oxidative stress; GO:0034599 cellular response to oxidative stress; GO:0046185 aldehyde catabolic process
ENSRNOG00000017523	H6pd	1.45364	3.06e-09	NA	NA	GO:0005975 carbohydrate metabolic process; GO:0006006 glucose metabolic process; GO:0006098 pentose-phosphate shunt; GO:0006739 NADP metabolic process; GO:0009051 pentose-phosphate shuntoxidative branch; GO:0031667 response to nutrient levels; GO:0097305 response to alcohol; GO:2000064 regulation of cortisol biosynthetic process
ENSRNOG00000017539	Mmp9	3.85168	4e-59	NA	NA	GO:0001501 skeletal system development; GO:0001503 ossification; GO:0001666 response to hypoxia; GO:0001822 kidney development; GO:0001934 positive regulation of protein phosphorylation; GO:0002687 positive regulation of leukocyte migration; GO:0006508 proteolysis; GO:0006915 apoptotic process; GO:0006979 response to oxidative stress; GO:0007507 heart development; GO:0007566 embryo implantation; …
ENSRNOG00000017659	Hs3st2	-0.66786	0.00158848	NA	NA	GO:0006024 glycosaminoglycan biosynthetic process; GO:0007623 circadian rhythm; GO:0015012 heparan sulfate proteoglycan biosynthetic process
ENSRNOG00000017679	Cckbr	-0.802667	0.000101557	1.03546	0.000189896	GO:0001696 gastric acid secretion; GO:0001821 histamine secretion; GO:0002209 behavioral defense response; GO:0006915 apoptotic process; GO:0007186 G-protein coupled receptor signaling pathway; GO:0007200 phospholipase C-activating G-protein coupled receptor signaling pathway; GO:0007204 positive regulation of cytosolic calcium ion concentration; GO:0007586 digestion; GO:0008284 positive regulati…
ENSRNOG00000017693	Slc2a5	-2.04651	1.91e-11	NA	NA	GO:0003044 regulation of systemic arterial blood pressure mediated by a chemical signal; GO:0009750 response to fructose; GO:0015755 fructose transport; GO:0071332 cellular response to fructose stimulus; GO:0072237 metanephric proximal tubule development; GO:1901700 response to oxygen-containing compound; GO:1904659 glucose transmembrane transport; GO:1990539 fructose import across plasma membrane
ENSRNOG00000017703	Unc93b1	1.00306	0.00264683	NA	NA	GO:0000902 cell morphogenesis; GO:0002224 toll-like receptor signaling pathway; GO:0002457 T cell antigen processing and presentation; GO:0006886 intracellular protein transport; GO:0019882 antigen processing and presentation; GO:0019886 antigen processing and presentation of exogenous peptide antigen via MHC class II; GO:0032735 positive regulation of interleukin-12 production; GO:0032755 positi…
ENSRNOG00000017720	Mxd1	2.05585	4.37e-23	-0.85651	0.000904783	GO:0000122 negative regulation of transcription from RNA polymerase II promoter; GO:0006357 regulation of transcription from RNA polymerase II promoter
ENSRNOG00000017767	Irag1	-0.965105	0.000581699	NA	NA	GO:0019934 cGMP-mediated signaling; GO:0045986 negative regulation of smooth muscle contraction; GO:0060087 relaxation of vascular smooth muscle
ENSRNOG00000017804	Septin1	0.918178	0.00594649	NA	NA	GO:0007056 spindle assembly involved in female meiosis; GO:0017157 regulation of exocytosis; GO:0034613 cellular protein localization; GO:0051311 meiotic metaphase plate congression; GO:0061640 cytoskeleton-dependent cytokinesis
ENSRNOG00000017819	Cd14	4.89475	8.83e-63	NA	NA	GO:0001819 positive regulation of cytokine production; GO:0002237 response to molecule of bacterial origin; GO:0002752 cell surface pattern recognition receptor signaling pathway; GO:0006898 receptor-mediated endocytosis; GO:0006954 inflammatory response; GO:0009408 response to heat; GO:0009617 response to bacterium; GO:0031663 lipopolysaccharide-mediated signaling pathway; GO:0031666 positive re…
ENSRNOG00000017828	Egr3	-1.00915	0.000542099	1.48095	9.05e-07	GO:0001938 positive regulation of endothelial cell proliferation; GO:0002042 cell migration involved in sprouting angiogenesis; GO:0006357 regulation of transcription from RNA polymerase II promoter; GO:0007274 neuromuscular synaptic transmission; GO:0007422 peripheral nervous system development; GO:0033089 positive regulation of T cell differentiation in thymus; GO:0035767 endothelial cell chemo…
ENSRNOG00000017832	Snx2	0.68943	0.00471663	NA	NA	GO:0006886 intracellular protein transport; GO:0006897 endocytosis; GO:0034498 early endosome to Golgi transport; GO:0042147 retrograde transportendosome to Golgi; GO:0072673 lamellipodium morphogenesis
ENSRNOG00000017869	Irf8	2.12035	2.2e-22	NA	NA	GO:0000122 negative regulation of transcription from RNA polymerase II promoter; GO:0002273 plasmacytoid dendritic cell differentiation; GO:0002314 germinal center B cell differentiation; GO:0002316 follicular B cell differentiation; GO:0002376 immune system process; GO:0006351 transcriptionDNA-templated; GO:0006357 regulation of transcription from RNA polymerase II promoter; GO:0006909 phagocyto…
ENSRNOG00000017874	Cd53	2.67819	4.8e-31	-2.1031	8.54e-20	GO:0040008 regulation of growth; GO:1901741 positive regulation of myoblast fusion
ENSRNOG00000017897	Adam8	1.27838	0.00100896	-1.02274	0.00287695	GO:0000902 cell morphogenesis; GO:0001525 angiogenesis; GO:0002523 leukocyte migration involved in inflammatory response; GO:0002675 positive regulation of acute inflammatory response; GO:0002693 positive regulation of cellular extravasation; GO:0006508 proteolysis; GO:0006954 inflammatory response; GO:0022407 regulation of cell-cell adhesion; GO:0033089 positive regulation of T cell differentiat…
ENSRNOG00000017976	Slco2b1	-1.98106	1.34e-21	NA	NA	GO:0001889 liver development; GO:0006811 ion transport; GO:0015711 organic anion transport; GO:0015721 bile acid and bile salt transport; GO:0015732 prostaglandin transport; GO:0043252 sodium-independent organic anion transport; GO:0055085 transmembrane transport; GO:0071718 sodium-independent icosanoid transport
ENSRNOG00000017980	Itgal	3.36791	1.59e-47	NA	NA	GO:0002291 T cell activation via T cell receptor contact with antigen bound to MHC molecule on antigen presenting cell; GO:0007157 heterophilic cell-cell adhesion via plasma membrane cell adhesion molecules; GO:0007159 leukocyte cell-cell adhesion; GO:0007160 cell-matrix adhesion; GO:0007166 cell surface receptor signaling pathway; GO:0007229 integrin-mediated signaling pathway; GO:0019722 calciu…
ENSRNOG00000018003	F2rl1	2.00786	4.23e-11	NA	NA	GO:0002286 T cell activation involved in immune response; GO:0002690 positive regulation of leukocyte chemotaxis; GO:0002720 positive regulation of cytokine production involved in immune response; GO:0003104 positive regulation of glomerular filtration; GO:0006954 inflammatory response; GO:0007186 G-protein coupled receptor signaling pathway; GO:0007204 positive regulation of cytosolic calcium io…
ENSRNOG00000018009	Rab8b	0.657262	0.00154	NA	NA	GO:0006904 vesicle docking involved in exocytosis; GO:0009306 protein secretion; GO:0017157 regulation of exocytosis; GO:0019882 antigen processing and presentation; GO:0031346 positive regulation of cell projection organization; GO:0032869 cellular response to insulin stimulus; GO:0045046 protein import into peroxisome membrane; GO:0048210 Golgi vesicle fusion to target membrane; GO:0051461 posi…
ENSRNOG00000018054	F2rl2	3.05303	1.46e-28	-1.63489	4.84e-11	GO:0007596 blood coagulation; GO:0009611 response to wounding; GO:0032024 positive regulation of insulin secretion; GO:0035025 positive regulation of Rho protein signal transduction; GO:0051482 positive regulation of cytosolic calcium ion concentration involved in phospholipase C-activating G-protein coupled signaling pathway; GO:0070493 thrombin-activated receptor signaling pathway; GO:0099105 i…
ENSRNOG00000018076	Fmo5	1.89964	1.14e-11	NA	NA	GO:0006629 lipid metabolic process; GO:0006805 xenobiotic metabolic process; GO:0070995 NADPH oxidation; GO:0090181 regulation of cholesterol metabolic process
ENSRNOG00000018087	Vim	2.08866	4.73e-30	NA	NA	GO:0007010 cytoskeleton organization; GO:0007568 aging; GO:0009314 response to radiation; GO:0010043 response to zinc ion; GO:0010269 response to selenium ion; GO:0010628 positive regulation of gene expression; GO:0010977 negative regulation of neuron projection development; GO:0014002 astrocyte development; GO:0031175 neuron projection development; GO:0032355 response to estradiol; GO:0032967 po…
ENSRNOG00000018109	Clic4	1.53638	2.61e-09	NA	NA	GO:0001525 angiogenesis; GO:0001886 endothelial cell morphogenesis; GO:0006821 chloride transport; GO:0007035 vacuolar acidification; GO:0009566 fertilization; GO:0030216 keratinocyte differentiation; GO:0030336 negative regulation of cell migration; GO:0034765 regulation of ion transmembrane transport; GO:0035264 multicellular organism growth; GO:0048754 branching morphogenesis of an epithelial …
ENSRNOG00000018159	Anxa4	1.1184	1.71e-07	NA	NA	GO:0006357 regulation of transcription from RNA polymerase II promoter; GO:0006887 exocytosis; GO:0007219 Notch signaling pathway; GO:0030855 epithelial cell differentiation; GO:0032088 negative regulation of NF-kappaB transcription factor activity; GO:0032717 negative regulation of interleukin-8 production
ENSRNOG00000018166	Prkab2	NA	NA	1.047	0.000277115	GO:0006468 protein phosphorylation; GO:0006633 fatty acid biosynthetic process; GO:0007165 signal transduction; GO:0016310 phosphorylation; GO:0031669 cellular response to nutrient levels; GO:0050790 regulation of catalytic activity; GO:0080090 regulation of primary metabolic process
ENSRNOG00000018215	Slc22a6	-4.99442	3.87e-33	NA	NA	GO:0006820 anion transport; GO:0014070 response to organic cyclic compound; GO:0015698 inorganic anion transport; GO:0015711 organic anion transport; GO:0015732 prostaglandin transport; GO:0015742 alpha-ketoglutarate transport; GO:0031427 response to methotrexate; GO:0043252 sodium-independent organic anion transport; GO:0072237 metanephric proximal tubule development; GO:0097254 renal tubular se…
ENSRNOG00000018232	Srf	NA	NA	0.793543	0.00665101	GO:0001569 branching involved in blood vessel morphogenesis; GO:0001666 response to hypoxia; GO:0001701 in utero embryonic development; GO:0001707 mesoderm formation; GO:0001764 neuron migration; GO:0001829 trophectodermal cell differentiation; GO:0001947 heart looping; GO:0002011 morphogenesis of an epithelial sheet; GO:0002042 cell migration involved in sprouting angiogenesis; GO:0002521 leukoc…
ENSRNOG00000018247	Dhx58	4.83057	8.56e-68	NA	NA	GO:0002753 cytoplasmic pattern recognition receptor signaling pathway; GO:0009615 response to virus; GO:0009617 response to bacterium; GO:0032480 negative regulation of type I interferon production; GO:0032481 positive regulation of type I interferon production; GO:0032728 positive regulation of interferon-beta production; GO:0039534 negative regulation of MDA-5 signaling pathway; GO:0039536 nega…
ENSRNOG00000018294	Hspa5	0.630182	0.00700199	1.09983	1.61e-07	GO:0001554 luteolysis; GO:0006457 protein folding; GO:0006983 ER overload response; GO:0009314 response to radiation; GO:0010976 positive regulation of neuron projection development; GO:0021589 cerebellum structural organization; GO:0021680 cerebellar Purkinje cell layer development; GO:0021762 substantia nigra development; GO:0030182 neuron differentiation; GO:0030335 positive regulation of cell…
ENSRNOG00000018355	Msx2	-1.8268	2.14e-06	NA	NA	GO:0000122 negative regulation of transcription from RNA polymerase II promoter; GO:0001503 ossification; GO:0001649 osteoblast differentiation; GO:0002063 chondrocyte development; GO:0002076 osteoblast development; GO:0003148 outflow tract septum morphogenesis; GO:0003151 outflow tract morphogenesis; GO:0003198 epithelial to mesenchymal transition involved in endocardial cushion formation; GO:00…
ENSRNOG00000018371	Tubb6	1.54352	5.06e-09	NA	NA	GO:0000226 microtubule cytoskeleton organization; GO:0000278 mitotic cell cycle
ENSRNOG00000018391	Cdk2ap2	1.18249	0.0014869	NA	NA	GO:0070507 regulation of microtubule cytoskeleton organization; GO:2000035 regulation of stem cell division; GO:2000134 negative regulation of G1/S transition of mitotic cell cycle
ENSRNOG00000018400	Golm1	-1.30979	0.000101417	NA	NA	GO:0006997 nucleus organization; GO:0019216 regulation of lipid metabolic process
ENSRNOG00000018434	Stab1	-1.04929	0.00131022	NA	NA	GO:0006897 endocytosis; GO:0007155 cell adhesion; GO:0007267 cell-cell signaling; GO:0016525 negative regulation of angiogenesis; GO:0042742 defense response to bacterium
ENSRNOG00000018461	Pdgfrb	-0.826767	0.000791348	NA	NA	GO:0001525 angiogenesis; GO:0001568 blood vessel development; GO:0001701 in utero embryonic development; GO:0001822 kidney development; GO:0001894 tissue homeostasis; GO:0006024 glycosaminoglycan biosynthetic process; GO:0006807 nitrogen compound metabolic process; GO:0006935 chemotaxis; GO:0007165 signal transduction; GO:0007169 transmembrane receptor protein tyrosine kinase signaling pathway; G…
ENSRNOG00000018467	Mitd1	1.79518	3.04e-14	NA	NA	GO:0000281 mitotic cytokinesis; GO:0032091 negative regulation of protein binding
ENSRNOG00000018484	Plk3	NA	NA	1.35232	6.4e-09	GO:0000082 G1/S transition of mitotic cell cycle; GO:0000122 negative regulation of transcription from RNA polymerase II promoter; GO:0000278 mitotic cell cycle; GO:0000302 response to reactive oxygen species; GO:0006468 protein phosphorylation; GO:0006915 apoptotic process; GO:0006970 response to osmotic stress; GO:0006974 cellular response to DNA damage stimulus; GO:0009314 response to radiatio…
ENSRNOG00000018488	Cd40	2.13583	6.85e-14	NA	NA	GO:0001934 positive regulation of protein phosphorylation; GO:0002637 regulation of immunoglobulin production; GO:0002768 immune response-regulating cell surface receptor signaling pathway; GO:0006874 cellular calcium ion homeostasis; GO:0006954 inflammatory response; GO:0009617 response to bacterium; GO:0019724 B cell mediated immunity; GO:0023035 CD40 signaling pathway; GO:0030890 positive regu…
ENSRNOG00000018509	Cx3cr1	-1.65408	5.43e-12	NA	NA	GO:0001774 microglial cell activation; GO:0002052 positive regulation of neuroblast proliferation; GO:0002250 adaptive immune response; GO:0002282 microglial cell activation involved in immune response; GO:0002881 negative regulation of chronic inflammatory response to non-antigenic stimulus; GO:0002931 response to ischemia; GO:0006935 chemotaxis; GO:0006954 inflammatory response; GO:0006955 immu…
ENSRNOG00000018517	Trim21	3.92566	2.95e-54	NA	NA	GO:0000209 protein polyubiquitination; GO:0006513 protein monoubiquitination; GO:0010468 regulation of gene expression; GO:0010508 positive regulation of autophagy; GO:0016567 protein ubiquitination; GO:0031648 protein destabilization; GO:0032088 negative regulation of NF-kappaB transcription factor activity; GO:0032092 positive regulation of protein binding; GO:0032880 regulation of protein loca…
ENSRNOG00000018524	Ezr	0.853783	0.000186143	NA	NA	GO:0000122 negative regulation of transcription from RNA polymerase II promoter; GO:0001951 intestinal D-glucose absorption; GO:0003376 sphingosine-1-phosphate signaling pathway; GO:0007159 leukocyte cell-cell adhesion; GO:0008360 regulation of cell shape; GO:0010628 positive regulation of gene expression; GO:0010737 protein kinase A signaling; GO:0022614 membrane to membrane docking; GO:0030033 …
ENSRNOG00000018532	Pcgf5	1.51887	1.64e-13	NA	NA	GO:0006357 regulation of transcription from RNA polymerase II promoter; GO:0036353 histone H2A-K119 monoubiquitination; GO:0045944 positive regulation of transcription from RNA polymerase II promoter; GO:0060819 inactivation of X chromosome by genetic imprinting
ENSRNOG00000018646	Hbegf	1.38794	9.3e-06	NA	NA	GO:0007173 epidermal growth factor receptor signaling pathway; GO:0007399 nervous system development; GO:0008016 regulation of heart contraction; GO:0008284 positive regulation of cell proliferation; GO:0016477 cell migration; GO:0030307 positive regulation of cell growth; GO:0030335 positive regulation of cell migration; GO:0035313 wound healingspreading of epidermal cells; GO:0038134 ERBB2-EGFR…
ENSRNOG00000018659	Csf1	2.70464	4.45e-43	NA	NA	GO:0001503 ossification; GO:0001780 neutrophil homeostasis; GO:0001954 positive regulation of cell-matrix adhesion; GO:0002158 osteoclast proliferation; GO:0002687 positive regulation of leukocyte migration; GO:0002931 response to ischemia; GO:0003006 developmental process involved in reproduction; GO:0006954 inflammatory response; GO:0007165 signal transduction; GO:0007169 transmembrane receptor…
ENSRNOG00000018669	Jak3	1.35393	1.29e-11	NA	NA	GO:0002250 adaptive immune response; GO:0002731 negative regulation of dendritic cell cytokine production; GO:0006366 transcription from RNA polymerase II promoter; GO:0007167 enzyme linked receptor protein signaling pathway; GO:0007204 positive regulation of cytosolic calcium ion concentration; GO:0007259 JAK-STAT cascade; GO:0007260 tyrosine phosphorylation of STAT protein; GO:0010634 positive …
ENSRNOG00000018706	Il15ra	3.59523	2.23e-29	NA	NA	GO:0001779 natural killer cell differentiation; GO:0007259 JAK-STAT cascade; GO:0010977 negative regulation of neuron projection development; GO:0031667 response to nutrient levels; GO:0032825 positive regulation of natural killer cell differentiation; GO:0035723 interleukin-15-mediated signaling pathway; GO:0050766 positive regulation of phagocytosis
ENSRNOG00000018730	Nectin2	0.899003	0.000384702	NA	NA	GO:0001675 acrosome assembly; GO:0002860 positive regulation of natural killer cell mediated cytotoxicity directed against tumor cell target; GO:0002891 positive regulation of immunoglobulin mediated immune response; GO:0007010 cytoskeleton organization; GO:0007156 homophilic cell adhesion via plasma membrane adhesion molecules; GO:0007286 spermatid development; GO:0007289 spermatid nucleus diffe…
ENSRNOG00000018735	Cd74	3.33105	7.4e-22	NA	NA	GO:0001516 prostaglandin biosynthetic process; GO:0001934 positive regulation of protein phosphorylation; GO:0001961 positive regulation of cytokine-mediated signaling pathway; GO:0002286 T cell activation involved in immune response; GO:0002606 positive regulation of dendritic cell antigen processing and presentation; GO:0002792 negative regulation of peptide secretion; GO:0002830 positive regul…
ENSRNOG00000018752	Clcf1	1.4785	0.00057837	NA	NA	GO:0002639 positive regulation of immunoglobulin production; GO:0007165 signal transduction; GO:0007166 cell surface receptor signaling pathway; GO:0007259 JAK-STAT cascade; GO:0008284 positive regulation of cell proliferation; GO:0030183 B cell differentiation; GO:0030890 positive regulation of B cell proliferation; GO:0042531 positive regulation of tyrosine phosphorylation of STAT protein; GO:0…
ENSRNOG00000018770	Pmaip1	1.67498	1.6e-10	NA	NA	GO:0001836 release of cytochrome c from mitochondria; GO:0006915 apoptotic process; GO:0006919 activation of cysteine-type endopeptidase activity involved in apoptotic process; GO:0006974 cellular response to DNA damage stimulus; GO:0008630 intrinsic apoptotic signaling pathway in response to DNA damage; GO:0009411 response to UV; GO:0010165 response to X-ray; GO:0010498 proteasomal protein catab…
ENSRNOG00000018796	Herpud1	NA	NA	0.881137	0.000743518	GO:0006511 ubiquitin-dependent protein catabolic process; GO:0006874 cellular calcium ion homeostasis; GO:0006986 response to unfolded protein; GO:0030433 ubiquitin-dependent ERAD pathway; GO:0030968 endoplasmic reticulum unfolded protein response; GO:0030970 retrograde protein transportER to cytosol; GO:0031396 regulation of protein ubiquitination; GO:0032469 endoplasmic reticulum calcium ion ho…
ENSRNOG00000018822	Slc5a5	-1.75746	3e-11	NA	NA	GO:0006590 thyroid hormone generation; GO:0006814 sodium ion transport; GO:0015705 iodide transport; GO:0035725 sodium ion transmembrane transport; GO:0055085 transmembrane transport; GO:0071320 cellular response to cAMP; GO:0071371 cellular response to gonadotropin stimulus; GO:0098656 anion transmembrane transport; GO:1904200 iodide transmembrane transport; GO:1904322 cellular response to forsk…
ENSRNOG00000018865	Adamts12	-1.13956	2.86e-07	NA	NA	GO:0001503 ossification; GO:0002062 chondrocyte differentiation; GO:0006029 proteoglycan metabolic process; GO:0007160 cell-matrix adhesion; GO:0016477 cell migration; GO:0030167 proteoglycan catabolic process; GO:0030198 extracellular matrix organization; GO:0030199 collagen fibril organization; GO:0032331 negative regulation of chondrocyte differentiation; GO:0043931 ossification involved in bo…
ENSRNOG00000018892	Hcrt	-1.8372	5.78e-07	NA	NA	GO:0001659 temperature homeostasis; GO:0001662 behavioral fear response; GO:0007200 phospholipase C-activating G-protein coupled receptor signaling pathway; GO:0007204 positive regulation of cytosolic calcium ion concentration; GO:0007205 protein kinase C-activating G-protein coupled receptor signaling pathway; GO:0007218 neuropeptide signaling pathway; GO:0007631 feeding behavior; GO:0008156 neg…
ENSRNOG00000018911	Pfkfb3	0.942681	0.00218515	NA	NA	GO:0006000 fructose metabolic process; GO:0006003 fructose 2; 6-bisphosphate metabolic process; GO:0006110 regulation of glycolytic process; GO:0007420 brain development; GO:0046835 carbohydrate phosphorylation
ENSRNOG00000018915	Tagap	4.37251	1.99e-46	-1.67453	1.18e-08	GO:0007165 signal transduction; GO:0051607 defense response to virus
ENSRNOG00000018944	Pank1	-0.635587	0.000141618	NA	NA	GO:0015937 coenzyme A biosynthetic process; GO:0016310 phosphorylation
ENSRNOG00000018952	Sema3g	NA	NA	-0.700012	0.00795325	GO:0001755 neural crest cell migration; GO:0007411 axon guidance; GO:0030335 positive regulation of cell migration; GO:0030517 negative regulation of axon extension; GO:0048731 system development; GO:0048843 negative regulation of axon extension involved in axon guidance; GO:0050919 negative chemotaxis; GO:0071526 semaphorin-plexin signaling pathway
ENSRNOG00000019018	Plat	NA	NA	0.886717	0.00489618	GO:0001666 response to hypoxia; GO:0006508 proteolysis; GO:0014909 smooth muscle cell migration; GO:0031639 plasminogen activation; GO:0035249 synaptic transmissionglutamatergic; GO:0042060 wound healing; GO:0045861 negative regulation of proteolysis; GO:0048008 platelet-derived growth factor receptor signaling pathway; GO:0048167 regulation of synaptic plasticity; GO:0051591 response to cAMP; GO…
ENSRNOG00000019022	Fam89a	-0.722249	0.00728357	NA	NA	NA
ENSRNOG00000019041	Psme1	1.87391	7.8e-10	NA	NA	GO:0010950 positive regulation of endopeptidase activity; GO:0019884 antigen processing and presentation of exogenous antigen; GO:0061136 regulation of proteasomal protein catabolic process; GO:2000045 regulation of G1/S transition of mitotic cell cycle
ENSRNOG00000019048	Sod2	2.65487	2.39e-33	NA	NA	GO:0000302 response to reactive oxygen species; GO:0000303 response to superoxide; GO:0001306 age-dependent response to oxidative stress; GO:0001315 age-dependent response to reactive oxygen species; GO:0001666 response to hypoxia; GO:0001836 release of cytochrome c from mitochondria; GO:0001889 liver development; GO:0003032 detection of oxygen; GO:0003069 acetylcholine-mediated vasodilation invo…
ENSRNOG00000019050	Ifit1	0.864295	8.66e-07	NA	NA	GO:0009615 response to virus; GO:0009617 response to bacterium; GO:0035457 cellular response to interferon-alpha; GO:0035458 cellular response to interferon-beta; GO:0051607 defense response to virus
ENSRNOG00000019118	Slc13a3	-1.42512	5.76e-05	NA	NA	GO:0006814 sodium ion transport; GO:0006835 dicarboxylic acid transport; GO:0015742 alpha-ketoglutarate transport; GO:0015744 succinate transport; GO:0015746 citrate transport; GO:0015810 aspartate transport; GO:0034775 glutathione transmembrane transport; GO:0035725 sodium ion transmembrane transport; GO:0070778 L-aspartate transport; GO:0071422 succinate transmembrane transport; GO:0098656 anio…
ENSRNOG00000019136	Scamp2	0.755297	0.00143238	NA	NA	GO:0006886 intracellular protein transport; GO:0006897 endocytosis; GO:0015031 protein transport
ENSRNOG00000019141	Ch25h	3.81776	4.95e-24	NA	NA	GO:0008203 cholesterol metabolic process; GO:0016126 sterol biosynthetic process; GO:0034340 response to type I interferon; GO:0035754 B cell chemotaxis; GO:1903914 negative regulation of fusion of virus membrane with host plasma membrane
ENSRNOG00000019142	Fas	3.53603	4.42e-39	NA	NA	GO:0001552 ovarian follicle atresia; GO:0001666 response to hypoxia; GO:0001934 positive regulation of protein phosphorylation; GO:0002931 response to ischemia; GO:0006915 apoptotic process; GO:0006924 activation-induced cell death of T cells; GO:0006925 inflammatory cell apoptotic process; GO:0006955 immune response; GO:0007165 signal transduction; GO:0007283 spermatogenesis; GO:0007568 aging; G…
ENSRNOG00000019147	Stom	2.01357	8.47e-25	NA	NA	GO:0034765 regulation of ion transmembrane transport; GO:0044829 positive regulation by host of viral genome replication; GO:0048524 positive regulation of viral process; GO:0090314 positive regulation of protein targeting to membrane; GO:1901585 regulation of acid-sensing ion channel activity
ENSRNOG00000019162	Emc9	1.50546	8.81e-07	NA	NA	GO:0045050 protein insertion into ER membrane by stop-transfer membrane-anchor sequence; GO:0071816 tail-anchored membrane protein insertion into ER membrane
ENSRNOG00000019163	Syt6	-0.806971	0.00183921	NA	NA	GO:0007340 acrosome reaction; GO:0014059 regulation of dopamine secretion; GO:0016192 vesicle-mediated transport; GO:0017156 calcium ion regulated exocytosis; GO:0017158 regulation of calcium ion-dependent exocytosis; GO:0060478 acrosomal vesicle exocytosis; GO:0071277 cellular response to calcium ion; GO:0099525 presynaptic dense core vesicle exocytosis
ENSRNOG00000019177	Psd2	-1.13124	1.21e-11	NA	NA	GO:0032012 regulation of ARF protein signal transduction
ENSRNOG00000019179	Ggta1	1.21863	3.12e-07	NA	NA	GO:0005975 carbohydrate metabolic process; GO:0006486 protein glycosylation; GO:0033580 protein galactosylation at cell surface
ENSRNOG00000019183	Alox15	NA	NA	1.11451	0.000283353	GO:0001503 ossification; GO:0002820 negative regulation of adaptive immune response; GO:0006629 lipid metabolic process; GO:0006646 phosphatidylethanolamine biosynthetic process; GO:0010811 positive regulation of cell-substrate adhesion; GO:0019369 arachidonic acid metabolic process; GO:0019372 lipoxygenase pathway; GO:0019395 fatty acid oxidation; GO:0030282 bone mineralization; GO:0030838 posit…
ENSRNOG00000019202	Pvr	1.80918	1.22e-08	NA	NA	GO:0002860 positive regulation of natural killer cell mediated cytotoxicity directed against tumor cell target; GO:0007156 homophilic cell adhesion via plasma membrane adhesion molecules; GO:0007157 heterophilic cell-cell adhesion via plasma membrane cell adhesion molecules; GO:0016477 cell migration; GO:0042271 susceptibility to natural killer cell mediated cytotoxicity; GO:0045954 positive regu…
ENSRNOG00000019216	Il12rb1	1.62372	0.000158078	NA	NA	GO:0002230 positive regulation of defense response to virus by host; GO:0002827 positive regulation of T-helper 1 type immune response; GO:0018108 peptidyl-tyrosine phosphorylation; GO:0019221 cytokine-mediated signaling pathway; GO:0032729 positive regulation of interferon-gamma production; GO:0032819 positive regulation of natural killer cell proliferation; GO:0035722 interleukin-12-mediated si…
ENSRNOG00000019246	Psme2	2.00611	3.07e-16	NA	NA	GO:0010950 positive regulation of endopeptidase activity; GO:0019884 antigen processing and presentation of exogenous antigen; GO:0061136 regulation of proteasomal protein catabolic process; GO:2000045 regulation of G1/S transition of mitotic cell cycle
ENSRNOG00000019264	Ltbr	1.18831	0.00178033	NA	NA	GO:0006955 immune response; GO:0043011 myeloid dendritic cell differentiation; GO:0043123 positive regulation of I-kappaB kinase/NF-kappaB signaling; GO:0046330 positive regulation of JNK cascade; GO:0048534 hematopoietic or lymphoid organ development; GO:0071260 cellular response to mechanical stimulus; GO:2001238 positive regulation of extrinsic apoptotic signaling pathway
ENSRNOG00000019265	Pcdh12	-1.25921	5.96e-05	NA	NA	GO:0005977 glycogen metabolic process; GO:0007155 cell adhesion; GO:0007156 homophilic cell adhesion via plasma membrane adhesion molecules; GO:0007283 spermatogenesis; GO:0016339 calcium-dependent cell-cell adhesion via plasma membrane cell adhesion molecules; GO:0060711 labyrinthine layer development
ENSRNOG00000019270	P2ry6	2.30967	3.76e-34	NA	NA	GO:0006909 phagocytosis; GO:0007186 G-protein coupled receptor signaling pathway; GO:0014911 positive regulation of smooth muscle cell migration; GO:0030321 transepithelial chloride transport; GO:0031587 positive regulation of inositol 1; 4; 5-trisphosphate-sensitive calcium-release channel activity; GO:0032962 positive regulation of inositol trisphosphate biosynthetic process; GO:0035589 G-prote…
ENSRNOG00000019281	Glmp	1.09249	0.00596644	NA	NA	GO:0045944 positive regulation of transcription from RNA polymerase II promoter; GO:0050821 protein stabilization; GO:0061462 protein localization to lysosome
ENSRNOG00000019283	P2ry2	4.5451	4.01e-54	-1.43	4.01e-08	GO:0001701 in utero embryonic development; GO:0007186 G-protein coupled receptor signaling pathway; GO:0007200 phospholipase C-activating G-protein coupled receptor signaling pathway; GO:0007204 positive regulation of cytosolic calcium ion concentration; GO:0007568 aging; GO:0010976 positive regulation of neuron projection development; GO:0014911 positive regulation of smooth muscle cell migratio…
ENSRNOG00000019311	Nfkb2	3.10315	1.39e-36	NA	NA	GO:0002268 follicular dendritic cell differentiation; GO:0002467 germinal center formation; GO:0006355 regulation of transcriptionDNA-templated; GO:0006357 regulation of transcription from RNA polymerase II promoter; GO:0006954 inflammatory response; GO:0007249 I-kappaB kinase/NF-kappaB signaling; GO:0007568 aging; GO:0030198 extracellular matrix organization; GO:0032496 response to lipopolysacch…
ENSRNOG00000019316	Sh3bp4	-0.620477	1.73e-05	NA	NA	GO:0006897 endocytosis; GO:0008285 negative regulation of cell proliferation; GO:0010508 positive regulation of autophagy; GO:0030308 negative regulation of cell growth; GO:0032007 negative regulation of TOR signaling; GO:0034260 negative regulation of GTPase activity; GO:0050790 regulation of catalytic activity; GO:0061462 protein localization to lysosome; GO:0071230 cellular response to amino a…
ENSRNOG00000019330	Procr	1.57789	7.28e-06	NA	NA	GO:0007596 blood coagulation; GO:0050819 negative regulation of coagulation
ENSRNOG00000019338	Dll3	-0.878296	0.0046321	NA	NA	GO:0001501 skeletal system development; GO:0001709 cell fate determination; GO:0001756 somitogenesis; GO:0007219 Notch signaling pathway; GO:0007386 compartment pattern specification; GO:0007417 central nervous system development; GO:0009888 tissue development; GO:0045746 negative regulation of Notch signaling pathway; GO:0048339 paraxial mesoderm development; GO:0048712 negative regulation of as…
ENSRNOG00000019403	Afap1l1	-0.728186	0.00729442	NA	NA	NA
ENSRNOG00000019414	Tmem79	1.04759	0.00793124	NA	NA	GO:0002070 epithelial cell maturation; GO:0031069 hair follicle morphogenesis; GO:0042335 cuticle development; GO:0045055 regulated exocytosis; GO:0045684 positive regulation of epidermis development; GO:0061436 establishment of skin barrier; GO:0070268 cornification
ENSRNOG00000019422	Egr1	NA	NA	1.44582	2.63e-06	GO:0000122 negative regulation of transcription from RNA polymerase II promoter; GO:0001666 response to hypoxia; GO:0001975 response to amphetamine; GO:0002931 response to ischemia; GO:0006355 regulation of transcriptionDNA-templated; GO:0006357 regulation of transcription from RNA polymerase II promoter; GO:0007611 learning or memory; GO:0007616 long-term memory; GO:0007623 circadian rhythm; GO:…
ENSRNOG00000019440	Kcnn4	1.83461	3.79e-05	NA	NA	GO:0002376 immune system process; GO:0006811 ion transport; GO:0006813 potassium ion transport; GO:0006816 calcium ion transport; GO:0006820 anion transport; GO:0006884 cell volume homeostasis; GO:0030322 stabilization of membrane potential; GO:0045332 phospholipid translocation; GO:0046541 saliva secretion; GO:0050714 positive regulation of protein secretion; GO:0050862 positive regulation of T …
ENSRNOG00000019451	Smtn	-0.866051	6.32e-06	NA	NA	GO:0003085 negative regulation of systemic arterial blood pressure; GO:0030036 actin cytoskeleton organization; GO:0060452 positive regulation of cardiac muscle contraction
ENSRNOG00000019463	Mad2l1bp	1.13617	5.34e-07	NA	NA	GO:0007096 regulation of exit from mitosis; GO:1902426 deactivation of mitotic spindle assembly checkpoint
ENSRNOG00000019477	Zmynd15	1.52957	0.000159525	NA	NA	GO:0007286 spermatid development; GO:0045892 negative regulation of transcriptionDNA-templated
ENSRNOG00000019478	Irf9	2.95345	8.71e-59	NA	NA	GO:0002376 immune system process; GO:0006351 transcriptionDNA-templated; GO:0006357 regulation of transcription from RNA polymerase II promoter; GO:0045893 positive regulation of transcriptionDNA-templated; GO:0045944 positive regulation of transcription from RNA polymerase II promoter
ENSRNOG00000019494	Psmb10	2.22746	2.37e-12	NA	NA	NA
ENSRNOG00000019496	Ltb4R	0.950039	0.00122393	NA	NA	GO:0000278 mitotic cell cycle; GO:0001553 luteinization; GO:0001779 natural killer cell differentiation; GO:0001938 positive regulation of endothelial cell proliferation; GO:0006355 regulation of transcriptionDNA-templated; GO:0006357 regulation of transcription from RNA polymerase II promoter; GO:0006366 transcription from RNA polymerase II promoter; GO:0006952 defense response; GO:0007165 signa…
ENSRNOG00000019556	Mpeg1	0.653372	0.000601476	NA	NA	GO:0007155 cell adhesion; GO:0007338 single fertilization; GO:0007342 fusion of sperm to egg plasma membrane; GO:0007420 brain development; GO:0008283 cell proliferation; GO:0008285 negative regulation of cell proliferation; GO:0008347 glial cell migration; GO:0009414 response to water deprivation; GO:0014003 oligodendrocyte development; GO:0014905 myoblast fusion involved in skeletal muscle rege…
ENSRNOG00000019604	Isg15	-0.927873	0.00568917	NA	NA	GO:0001666 response to hypoxia; GO:0002031 G-protein coupled receptor internalization; GO:0006654 phosphatidic acid biosynthetic process; GO:0006898 receptor-mediated endocytosis; GO:0009395 phospholipid catabolic process; GO:0014068 positive regulation of phosphatidylinositol 3-kinase signaling; GO:0014070 response to organic cyclic compound; GO:0016042 lipid catabolic process; GO:0030335 positi…
ENSRNOG00000019622	Prr18	0.88006	0.000314355	NA	NA	GO:0001525 angiogenesis; GO:0001570 vasculogenesis; GO:0006955 immune response; GO:0007155 cell adhesion; GO:0007186 G-protein coupled receptor signaling pathway; GO:0007204 positive regulation of cytosolic calcium ion concentration; GO:0008285 negative regulation of cell proliferation; GO:0019722 calcium-mediated signaling; GO:0021557 oculomotor nerve development; GO:0031623 receptor internaliza…
ENSRNOG00000019661	Chat	1.8001	2.23e-06	NA	NA	GO:0002023 reduction of food intake in response to dietary excess; GO:0010862 positive regulation of pathway-restricted SMAD protein phosphorylation; GO:0030509 BMP signaling pathway; GO:0035860 glial cell-derived neurotrophic factor receptor signaling pathway; GO:0040015 negative regulation of multicellular organism growth; GO:0043410 positive regulation of MAPK cascade; GO:0051897 positive regu…
ENSRNOG00000019675	Gas2L3	2.04401	5.89e-13	NA	NA	GO:0001773 myeloid dendritic cell activation; GO:0002218 activation of innate immune response; GO:0002230 positive regulation of defense response to virus by host; GO:0002277 myeloid dendritic cell activation involved in immune response; GO:0002588 positive regulation of antigen processing and presentation of peptide antigen via MHC class II; GO:0002821 positive regulation of adaptive immune resp…
ENSRNOG00000019718	Gpr17	1.06219	0.000103765	NA	NA	GO:0006486 protein glycosylation
ENSRNOG00000019742	Utp14C	2.35382	7.21e-36	NA	NA	GO:0001659 temperature homeostasis; GO:0001754 eye photoreceptor cell differentiation; GO:0006355 regulation of transcriptionDNA-templated; GO:0006357 regulation of transcription from RNA polymerase II promoter; GO:0006366 transcription from RNA polymerase II promoter; GO:0006606 protein import into nucleus; GO:0006952 defense response; GO:0006953 acute-phase response; GO:0006954 inflammatory res…
ENSRNOG00000019810	Lyve1	2.41518	1.43e-11	NA	NA	GO:0045109 intermediate filament organization; GO:0060538 skeletal muscle organ development
ENSRNOG00000019822	Nxpe5	2.66084	2.69e-21	NA	NA	GO:0006469 negative regulation of protein kinase activity; GO:0043065 positive regulation of apoptotic process; GO:0043410 positive regulation of MAPK cascade; GO:0046330 positive regulation of JNK cascade; GO:0051726 regulation of cell cycle; GO:1900745 positive regulation of p38MAPK cascade
ENSRNOG00000019824	Tapbpl	0.593655	0.00062397	NA	NA	GO:0001701 in utero embryonic development; GO:0006368 transcription elongation from RNA polymerase II promoter; GO:0006414 translational elongation; GO:0032968 positive regulation of transcription elongation from RNA polymerase II promoter; GO:0042795 snRNA transcription from RNA polymerase II promoter; GO:0042796 snRNA transcription from RNA polymerase III promoter; GO:0045945 positive regulatio…
ENSRNOG00000019838	Rtp4	2.6528	1.05e-18	-1.44882	5.11e-07	GO:0007165 signal transduction; GO:0034316 negative regulation of Arp2/3 complex-mediated actin nucleation; GO:0071846 actin filament debranching; GO:2000249 regulation of actin cytoskeleton reorganization
ENSRNOG00000019854	C4A/C4B	4.66716	3e-64	-2.12283	1.06e-14	GO:0006508 proteolysis; GO:0033619 membrane protein proteolysis; GO:0043129 surfactant homeostasis
ENSRNOG00000019907	Cd300Lb	0.909426	6.66e-06	NA	NA	GO:0042942 D-serine transport
ENSRNOG00000020009	Npas4	NA	NA	1.55905	6.72e-18	GO:0006357 regulation of transcription from RNA polymerase II promoter; GO:0007612 learning; GO:0007614 short-term memory; GO:0007616 long-term memory; GO:0030154 cell differentiation; GO:0032228 regulation of synaptic transmissionGABAergic; GO:0035176 social behavior; GO:0045893 positive regulation of transcriptionDNA-templated; GO:0045944 positive regulation of transcription from RNA polymerase…
ENSRNOG00000020136	Itpripl2	4.27592	3.22e-75	NA	NA	GO:0009887 animal organ morphogenesis; GO:0010838 positive regulation of keratinocyte proliferation; GO:0018149 peptide cross-linking; GO:0030216 keratinocyte differentiation; GO:0031424 keratinization; GO:0045787 positive regulation of cell cycle
ENSRNOG00000020150	Pram1	1.85005	1.49e-11	NA	NA	GO:0032496 response to lipopolysaccharide; GO:0042088 T-helper 1 type immune response; GO:0070301 cellular response to hydrogen peroxide; GO:0071356 cellular response to tumor necrosis factor
ENSRNOG00000020173	Tmem229A	-0.612051	0.000286543	NA	NA	GO:0001568 blood vessel development; GO:0001570 vasculogenesis; GO:0001701 in utero embryonic development; GO:0001936 regulation of endothelial cell proliferation; GO:0003180 aortic valve morphogenesis; GO:0007169 transmembrane receptor protein tyrosine kinase signaling pathway; GO:0007275 multicellular organism development; GO:0016525 negative regulation of angiogenesis; GO:0018108 peptidyl-tyro…
ENSRNOG00000020182	Junb	2.14706	2.31e-20	NA	NA	GO:0008283 cell proliferation; GO:0031953 negative regulation of protein autophosphorylation; GO:0038127 ERBB signaling pathway; GO:0042059 negative regulation of epidermal growth factor receptor signaling pathway; GO:0061099 negative regulation of protein tyrosine kinase activity; GO:0072376 protein activation cascade
ENSRNOG00000020298	C5Ar1	0.72451	0.00240471	NA	NA	GO:0000045 autophagosome assembly; GO:0007420 brain development; GO:0008625 extrinsic apoptotic signaling pathway via death domain receptors; GO:0010658 striated muscle cell apoptotic process; GO:0010664 negative regulation of striated muscle cell apoptotic process; GO:0021510 spinal cord development; GO:0034605 cellular response to heat; GO:0034620 cellular response to unfolded protein; GO:00423…
ENSRNOG00000020300	Sowahc	5.32216	2.6e-105	-1.64645	1.88e-12	GO:0006935 chemotaxis; GO:0006952 defense response; GO:0007165 signal transduction; GO:0098761 cellular response to interleukin-7
ENSRNOG00000020346	Plin3	1.41678	6.71e-05	NA	NA	GO:0006821 chloride transport; GO:0030321 transepithelial chloride transport; GO:0050908 detection of light stimulus involved in visual perception; GO:0051924 regulation of calcium ion transport; GO:1902476 chloride transmembrane transport
ENSRNOG00000020393	C15Orf48	1.11428	0.000125279	NA	NA	GO:0007015 actin filament organization; GO:0007163 establishment or maintenance of cell polarity; GO:0007266 Rho protein signal transduction; GO:0008045 motor neuron axon guidance; GO:0008360 regulation of cell shape; GO:0016601 Rac protein signal transduction; GO:0030031 cell projection assembly; GO:0030036 actin cytoskeleton organization; GO:0030865 cortical cytoskeleton organization; GO:003295…
ENSRNOG00000020399	Ltb4r	5.00422	3.08e-35	-2.21219	5.58e-15	NA
ENSRNOG00000020465	Mpeg1	3.85379	2.97e-90	-0.994166	0.000133553	GO:0001914 regulation of T cell mediated cytotoxicity; GO:0002819 regulation of adaptive immune response; GO:0006468 protein phosphorylation; GO:0006476 protein deacetylation; GO:0006915 apoptotic process; GO:0007165 signal transduction; GO:0007249 I-kappaB kinase/NF-kappaB signaling; GO:0010922 positive regulation of phosphatase activity; GO:0010940 positive regulation of necrotic cell death; GO…
ENSRNOG00000020468	Isg15	-1.03521	6.35e-06	NA	NA	GO:0010873 positive regulation of cholesterol esterification; GO:0010879 cholesterol transport involved in cholesterol storage; GO:0032367 intracellular cholesterol transport; GO:0034435 cholesterol esterification; GO:0070508 cholesterol import; GO:0070859 positive regulation of bile acid biosynthetic process; GO:0090205 positive regulation of cholesterol metabolic process
ENSRNOG00000020470	Prr18	0.726368	4.99e-05	NA	NA	GO:0006839 mitochondrial transport; GO:0010941 regulation of cell death; GO:0015866 ADP transport; GO:0015867 ATP transport; GO:0034599 cellular response to oxidative stress; GO:0055085 transmembrane transport; GO:0071277 cellular response to calcium ion
ENSRNOG00000020480	Chat	-0.587249	0.00150897	NA	NA	GO:0006629 lipid metabolic process; GO:0006636 unsaturated fatty acid biosynthetic process; GO:0007568 aging; GO:0007584 response to nutrient; GO:0009267 cellular response to starvation; GO:0009744 response to sucrose; GO:0010033 response to organic substance; GO:0014070 response to organic cyclic compound; GO:0019369 arachidonic acid metabolic process; GO:0032868 response to insulin; GO:0033189 …
ENSRNOG00000020505	Gas2L3	1.00685	3.22e-05	NA	NA	GO:0006468 protein phosphorylation; GO:0007254 JNK cascade; GO:0008283 cell proliferation; GO:0018105 peptidyl-serine phosphorylation; GO:0035556 intracellular signal transduction; GO:0043410 positive regulation of MAPK cascade; GO:0046777 protein autophosphorylation; GO:1904628 cellular response to phorbol 13-acetate 12-myristate
ENSRNOG00000020552	Gpr17	0.675355	0.00120329	NA	NA	GO:0001701 in utero embryonic development; GO:0006357 regulation of transcription from RNA polymerase II promoter; GO:0007296 vitellogenesis; GO:0007565 female pregnancy; GO:0007612 learning; GO:0008285 negative regulation of cell proliferation; GO:0009410 response to xenobiotic stimulus; GO:0009612 response to mechanical stimulus; GO:0009629 response to gravity; GO:0014070 response to organic cy…
ENSRNOG00000020580	Utp14C	0.796766	0.00552816	NA	NA	GO:0006449 regulation of translational termination; GO:0034340 response to type I interferon; GO:0034341 response to interferon-gamma; GO:0034342 response to type III interferon; GO:0035456 response to interferon-beta; GO:0045071 negative regulation of viral genome replication; GO:0045087 innate immune response; GO:0051607 defense response to virus; GO:0075523 viral translational frameshifting; G…
ENSRNOG00000020603	Lyve1	0.785862	0.00373674	NA	NA	NA
ENSRNOG00000020652	Nxpe5	0.701617	0.00668811	NA	NA	GO:0000122 negative regulation of transcription from RNA polymerase II promoter; GO:0000165 MAPK cascade; GO:0000902 cell morphogenesis; GO:0001558 regulation of cell growth; GO:0001570 vasculogenesis; GO:0001657 ureteric bud development; GO:0001666 response to hypoxia; GO:0001763 morphogenesis of a branching structure; GO:0001775 cell activation; GO:0001837 epithelial to mesenchymal transition; …
ENSRNOG00000020653	Tapbpl	1.1827	2.28e-05	NA	NA	GO:0003376 sphingosine-1-phosphate signaling pathway; GO:0007186 G-protein coupled receptor signaling pathway; GO:0007189 adenylate cyclase-activating G-protein coupled receptor signaling pathway; GO:0010800 positive regulation of peptidyl-threonine phosphorylation; GO:0014912 negative regulation of smooth muscle cell migration; GO:0019222 regulation of metabolic process; GO:0031532 actin cytoske…
ENSRNOG00000020657	Rtp4	0.928378	1.87e-06	NA	NA	GO:0001525 angiogenesis; GO:0001666 response to hypoxia; GO:0006940 regulation of smooth muscle contraction; GO:0007169 transmembrane receptor protein tyrosine kinase signaling pathway; GO:0007173 epidermal growth factor receptor signaling pathway; GO:0007507 heart development; GO:0007568 aging; GO:0008284 positive regulation of cell proliferation; GO:0008286 insulin receptor signaling pathway; G…
ENSRNOG00000020667	C4A/C4B	1.65107	2.06e-09	NA	NA	GO:0042771 intrinsic apoptotic signaling pathway in response to DNA damage by p53 class mediator; GO:0043123 positive regulation of I-kappaB kinase/NF-kappaB signaling; GO:0072332 intrinsic apoptotic signaling pathway by p53 class mediator
ENSRNOG00000020678	Cd300Lb	3.31599	9.88e-24	NA	NA	GO:0002281 macrophage activation involved in immune response; GO:0008285 negative regulation of cell proliferation; GO:0034145 positive regulation of toll-like receptor 4 signaling pathway; GO:0045087 innate immune response; GO:0045089 positive regulation of innate immune response; GO:0050729 positive regulation of inflammatory response; GO:1901223 negative regulation of NIK/NF-kappaB signaling; …
ENSRNOG00000020679	Gna13	3.52005	1.6e-81	NA	NA	GO:0001541 ovarian follicle development; GO:0001666 response to hypoxia; GO:0001975 response to amphetamine; GO:0002291 T cell activation via T cell receptor contact with antigen bound to MHC molecule on antigen presenting cell; GO:0002438 acute inflammatory response to antigenic stimulus; GO:0002457 T cell antigen processing and presentation; GO:0002693 positive regulation of cellular extravasat…
ENSRNOG00000020699	Itpripl2	NA	NA	-1.2438	4.08e-06	GO:0002639 positive regulation of immunoglobulin production; GO:0002920 regulation of humoral immune response; GO:0008285 negative regulation of cell proliferation; GO:0030886 negative regulation of myeloid dendritic cell activation; GO:0042098 T cell proliferation; GO:0042130 negative regulation of T cell proliferation; GO:0042832 defense response to protozoan; GO:0050688 regulation of defense r…
ENSRNOG00000020726	Pram1	NA	NA	-0.698289	0.00221897	GO:0003382 epithelial cell morphogenesis; GO:0042631 cellular response to water deprivation; GO:0051056 regulation of small GTPase mediated signal transduction; GO:0051726 regulation of cell cycle; GO:0090162 establishment of epithelial cell polarity; GO:0090630 activation of GTPase activity
ENSRNOG00000020729	Tmem229A	NA	NA	1.0937	0.00186611	GO:0006874 cellular calcium ion homeostasis; GO:0006979 response to oxidative stress; GO:0007165 signal transduction; GO:0007566 embryo implantation; GO:0010629 negative regulation of gene expression; GO:0030968 endoplasmic reticulum unfolded protein response; GO:0033280 response to vitamin D; GO:0034976 response to endoplasmic reticulum stress; GO:0040015 negative regulation of multicellular org…
ENSRNOG00000020733	Junb	2.26472	3.18e-08	-1.24045	0.000174809	GO:0001878 response to yeast; GO:0001934 positive regulation of protein phosphorylation; GO:0002227 innate immune response in mucosa; GO:0002544 chronic inflammatory response; GO:0008284 positive regulation of cell proliferation; GO:0019731 antibacterial humoral response; GO:0019732 antifungal humoral response; GO:0019835 cytolysis; GO:0032757 positive regulation of interleukin-8 production; GO:0…
ENSRNOG00000020744	C5Ar1	0.942089	0.000364918	NA	NA	GO:0001649 osteoblast differentiation; GO:0001701 in utero embryonic development; GO:0002244 hematopoietic progenitor cell differentiation; GO:0002566 somatic diversification of immune receptors via somatic mutation; GO:0006382 adenosine to inosine editing; GO:0006396 RNA processing; GO:0006397 mRNA processing; GO:0006606 protein import into nucleus; GO:0006611 protein export from nucleus; GO:000…
ENSRNOG00000020770	Sowahc	NA	NA	1.38104	7.5e-06	GO:0006886 intracellular protein transport; GO:0016192 vesicle-mediated transport
ENSRNOG00000020843	Plin3	1.41778	0.000263614	NA	NA	GO:0006826 iron ion transport; GO:0006879 cellular iron ion homeostasis; GO:0006880 intracellular sequestering of iron ion; GO:0010288 response to lead ion
ENSRNOG00000020845	C15Orf48	2.61182	1.45e-15	-1.28295	3.34e-05	GO:0002222 stimulatory killer cell immunoglobulin-like receptor signaling pathway; GO:0002223 stimulatory C-type lectin receptor signaling pathway; GO:0002274 myeloid leukocyte activation; GO:0002281 macrophage activation involved in immune response; GO:0002282 microglial cell activation involved in immune response; GO:0002283 neutrophil activation involved in immune response; GO:0007229 integrin…
ENSRNOG00000020848	Gcnt1	0.718991	9.17e-06	NA	NA	GO:0006744 ubiquinone biosynthetic process; GO:0021692 cerebellar Purkinje cell layer morphogenesis
ENSRNOG00000020849	Spty2D1	1.91378	1.78e-06	NA	NA	GO:0006468 protein phosphorylation; GO:0014068 positive regulation of phosphatidylinositol 3-kinase signaling; GO:0050776 regulation of immune response
ENSRNOG00000020881	Cyp2B19	0.911461	0.003187	NA	NA	GO:0032760 positive regulation of tumor necrosis factor production; GO:0072659 protein localization to plasma membrane; GO:0090090 negative regulation of canonical Wnt signaling pathway
ENSRNOG00000020889	Cfb	0.716826	0.00045186	NA	NA	GO:0007264 small GTPase mediated signal transduction; GO:0072718 response to cisplatin; GO:1903533 regulation of protein targeting
ENSRNOG00000020927	Fgf23	0.706011	0.000563475	NA	NA	GO:0061512 protein localization to cilium
ENSRNOG00000020942	Fosl2	3.63102	4.81e-37	NA	NA	GO:0090263 positive regulation of canonical Wnt signaling pathway; GO:2000096 positive regulation of Wnt signaling pathwayplanar cell polarity pathway
ENSRNOG00000020948	Ier2	0.833457	0.000314494	-0.906509	0.00546665	GO:0001501 skeletal system development; GO:0001503 ossification; GO:0001701 in utero embryonic development; GO:0002062 chondrocyte differentiation; GO:0002076 osteoblast development; GO:0006874 cellular calcium ion homeostasis; GO:0007166 cell surface receptor signaling pathway; GO:0007186 G-protein coupled receptor signaling pathway; GO:0007187 G-protein coupled receptor signaling pathwaycoupled…
ENSRNOG00000020951	Hilpda	3.24142	2.21e-15	NA	NA	GO:0006820 anion transport; GO:0006821 chloride transport; GO:0007596 blood coagulation; GO:0007623 circadian rhythm; GO:0009414 response to water deprivation; GO:0010037 response to carbon dioxide; GO:0010446 response to alkaline pH; GO:0010447 response to acidic pH; GO:0014823 response to activity; GO:0015698 inorganic anion transport; GO:0015701 bicarbonate transport; GO:0017121 phospholipid s…
ENSRNOG00000020991	Flt3Lg	3.02799	1.16e-23	-1.12132	0.000214776	GO:0007166 cell surface receptor signaling pathway
ENSRNOG00000021018	Pilrb	4.2008	8.77e-21	NA	NA	GO:0006357 regulation of transcription from RNA polymerase II promoter; GO:0042832 defense response to protozoan; GO:0043011 myeloid dendritic cell differentiation
ENSRNOG00000021031	Hbb	1.63066	9.87e-12	NA	NA	GO:0001834 trophectodermal cell proliferation; GO:0001835 blastocyst hatching; GO:0002265 astrocyte activation involved in immune response; GO:0002282 microglial cell activation involved in immune response; GO:0007040 lysosome organization; GO:0007041 lysosomal transport; GO:0007042 lysosomal lumen acidification; GO:0007165 signal transduction; GO:0007566 embryo implantation; GO:0008284 positive …
ENSRNOG00000021062	Dhrs9	1.10783	1.37e-05	NA	NA	GO:0006811 ion transport; GO:0043269 regulation of ion transport; GO:2000649 regulation of sodium ion transmembrane transporter activity
ENSRNOG00000021084	Mpeg1	1.89865	7.24e-14	NA	NA	NA
ENSRNOG00000021104	Slc18A3	1.18702	0.00467415	NA	NA	GO:0008219 cell death; GO:0032060 bleb assembly
ENSRNOG00000021125	Prdx5	1.6201	1.11e-05	NA	NA	GO:0006915 apoptotic process; GO:0006979 response to oxidative stress; GO:0016480 negative regulation of transcription from RNA polymerase III promoter; GO:0032967 positive regulation of collagen biosynthetic process; GO:0034599 cellular response to oxidative stress; GO:0034614 cellular response to reactive oxygen species; GO:0042744 hydrogen peroxide catabolic process; GO:0043066 negative regula…
ENSRNOG00000021157	Ctss	1.91339	1.56e-08	NA	NA	GO:0001656 metanephros development; GO:0002250 adaptive immune response; GO:0006508 proteolysis; GO:0006955 immune response; GO:0010447 response to acidic pH; GO:0010952 positive regulation of peptidase activity; GO:0016485 protein processing; GO:0019886 antigen processing and presentation of exogenous peptide antigen via MHC class II; GO:0030574 collagen catabolic process; GO:0032502 development…
ENSRNOG00000021161	Fermt3	1.83323	1.86e-22	-0.920784	0.000175837	GO:0007159 leukocyte cell-cell adhesion; GO:0007160 cell-matrix adhesion; GO:0007229 integrin-mediated signaling pathway; GO:0030335 positive regulation of cell migration; GO:0033622 integrin activation; GO:0033632 regulation of cell-cell adhesion mediated by integrin; GO:0034446 substrate adhesion-dependent cell spreading; GO:0070527 platelet aggregation
ENSRNOG00000021174	Macrod1	-0.833503	0.00273966	NA	NA	GO:0006974 cellular response to DNA damage stimulus; GO:0042278 purine nucleoside metabolic process; GO:0051725 protein de-ADP-ribosylation
ENSRNOG00000021199	Fcgr1a	3.18396	1.13e-28	-1.40627	6.94e-07	GO:0001788 antibody-dependent cellular cytotoxicity; GO:0001798 positive regulation of type IIa hypersensitivity; GO:0001805 positive regulation of type III hypersensitivity; GO:0006898 receptor-mediated endocytosis; GO:0006910 phagocytosisrecognition; GO:0006911 phagocytosisengulfment; GO:0007166 cell surface receptor signaling pathway; GO:0009617 response to bacterium; GO:0019884 antigen proces…
ENSRNOG00000021201	Txnip	0.722674	9.07e-05	NA	NA	GO:0000122 negative regulation of transcription from RNA polymerase II promoter; GO:0006606 protein import into nucleus; GO:0006979 response to oxidative stress; GO:0007049 cell cycle; GO:0009410 response to xenobiotic stimulus; GO:0009612 response to mechanical stimulus; GO:0009749 response to glucose; GO:0015031 protein transport; GO:0030216 keratinocyte differentiation; GO:0032355 response to …
ENSRNOG00000021206	Plaat3	1.45764	3.6e-07	NA	NA	GO:0006641 triglyceride metabolic process; GO:0006644 phospholipid metabolic process; GO:0007031 peroxisome organization; GO:0008654 phospholipid biosynthetic process; GO:0009617 response to bacterium; GO:0016042 lipid catabolic process; GO:0030397 membrane disassembly; GO:0045786 negative regulation of cell cycle; GO:0046485 ether lipid metabolic process; GO:0051179 localization; GO:0070292 N-ac…
ENSRNOG00000021243	Siglec1	2.11416	1.27e-08	NA	NA	GO:0046718 viral entry into host cell; GO:0050765 negative regulation of phagocytosis; GO:0070234 positive regulation of T cell apoptotic process; GO:0072583 clathrin-dependent endocytosis; GO:0075512 clathrin-dependent endocytosis of virus by host cell; GO:2001238 positive regulation of extrinsic apoptotic signaling pathway
ENSRNOG00000021261	Rassf2	-0.974903	7.46e-06	NA	NA	GO:0001501 skeletal system development; GO:0001503 ossification; GO:0007049 cell cycle; GO:0007165 signal transduction; GO:0031954 positive regulation of protein autophosphorylation; GO:0033137 negative regulation of peptidyl-serine phosphorylation; GO:0038168 epidermal growth factor receptor signaling pathway via I-kappaB kinase/NF-kappaB cascade; GO:0042981 regulation of apoptotic process; GO:0…
ENSRNOG00000021285	Celsr1	0.85779	1.31e-05	NA	NA	GO:0001736 establishment of planar polarity; GO:0001764 neuron migration; GO:0001843 neural tube closure; GO:0001942 hair follicle development; GO:0007156 homophilic cell adhesion via plasma membrane adhesion molecules; GO:0007186 G-protein coupled receptor signaling pathway; GO:0007266 Rho protein signal transduction; GO:0007626 locomotory behavior; GO:0009952 anterior/posterior pattern specific…
ENSRNOG00000021303	Drc3	-0.899689	2.04e-06	NA	NA	NA
ENSRNOG00000021314	Fdft1	-0.936481	0.00142399	NA	NA	GO:0006695 cholesterol biosynthetic process; GO:0008299 isoprenoid biosynthetic process; GO:0008610 lipid biosynthetic process; GO:0045338 farnesyl diphosphate metabolic process
ENSRNOG00000021323	Car13	2.82471	8.89e-15	NA	NA	GO:0006730 one-carbon metabolic process
ENSRNOG00000021401	Lpar5	-1.19069	0.00158848	NA	NA	GO:0007186 G-protein coupled receptor signaling pathway; GO:0032793 positive regulation of CREB transcription factor activity; GO:0048266 behavioral response to pain
ENSRNOG00000021412	Slfn13	2.38436	4.26e-10	NA	NA	GO:0006974 cellular response to DNA damage stimulus; GO:0008156 negative regulation of DNA replication; GO:0010942 positive regulation of cell death; GO:0016075 rRNA catabolic process; GO:0016078 tRNA catabolic process; GO:0043111 replication fork arrest; GO:0051607 defense response to virus; GO:0090502 RNA phosphodiester bond hydrolysisendonucleolytic; GO:2000134 negative regulation of G1/S tran…
ENSRNOG00000021424	Cd300lf	1.63608	7.13e-16	-1.29498	2.71e-07	GO:0030316 osteoclast differentiation; GO:0033004 negative regulation of mast cell activation; GO:0034125 negative regulation of MyD88-dependent toll-like receptor signaling pathway; GO:0035666 TRIF-dependent toll-like receptor signaling pathway; GO:0035772 interleukin-13-mediated signaling pathway; GO:0046718 viral entry into host cell; GO:1902216 positive regulation of interleukin-4-mediated si…
ENSRNOG00000021474	Siglec5	NA	NA	-1.01931	0.00176306	GO:0007155 cell adhesion; GO:0030100 regulation of endocytosis
ENSRNOG00000021510	Tbc1d10c	1.49471	4.52e-06	NA	NA	GO:0006886 intracellular protein transport; GO:0033173 calcineurin-NFAT signaling cascade; GO:0042113 B cell activation; GO:0042147 retrograde transportendosome to Golgi; GO:0050869 negative regulation of B cell activation; GO:0070371 ERK1 and ERK2 cascade; GO:0070373 negative regulation of ERK1 and ERK2 cascade; GO:0070885 negative regulation of calcineurin-NFAT signaling cascade; GO:0090630 act…
ENSRNOG00000021548	Rassf1	0.58251	0.0020421	NA	NA	GO:0006974 cellular response to DNA damage stimulus; GO:0007165 signal transduction; GO:0007265 Ras protein signal transduction; GO:0031398 positive regulation of protein ubiquitination; GO:0050821 protein stabilization; GO:0051726 regulation of cell cycle; GO:0070507 regulation of microtubule cytoskeleton organization; GO:1902806 regulation of cell cycle G1/S phase transition
ENSRNOG00000021644	Slc15a3	0.882804	0.000195366	NA	NA	GO:0015031 protein transport; GO:0015835 peptidoglycan transport; GO:0030163 protein catabolic process; GO:0045087 innate immune response; GO:0055085 transmembrane transport; GO:0070434 positive regulation of nucleotide-binding oligomerization domain containing 2 signaling pathway
ENSRNOG00000021719	Slfn5	1.58669	0.000139532	NA	NA	NA
ENSRNOG00000021726	Tlr3	1.69405	5.59e-07	NA	NA	GO:0000165 MAPK cascade; GO:0001774 microglial cell activation; GO:0002224 toll-like receptor signaling pathway; GO:0002730 regulation of dendritic cell cytokine production; GO:0002756 MyD88-independent toll-like receptor signaling pathway; GO:0006952 defense response; GO:0006954 inflammatory response; GO:0007249 I-kappaB kinase/NF-kappaB signaling; GO:0007252 I-kappaB phosphorylation; GO:0007254…
ENSRNOG00000021750	Id1	0.948723	0.0010904	NA	NA	GO:0000122 negative regulation of transcription from RNA polymerase II promoter; GO:0001886 endothelial cell morphogenesis; GO:0006915 apoptotic process; GO:0007420 brain development; GO:0007507 heart development; GO:0007623 circadian rhythm; GO:0010628 positive regulation of gene expression; GO:0010629 negative regulation of gene expression; GO:0014070 response to organic cyclic compound; GO:003…
ENSRNOG00000021787	Zfp217	1.12735	0.00604407	NA	NA	GO:0000122 negative regulation of transcription from RNA polymerase II promoter; GO:0006355 regulation of transcriptionDNA-templated; GO:0045892 negative regulation of transcriptionDNA-templated
ENSRNOG00000021802	Isg15	6.338	1.48e-84	NA	NA	NA
ENSRNOG00000021817	Irak2	1.07243	0.000401183	NA	NA	GO:0001959 regulation of cytokine-mediated signaling pathway; GO:0002755 MyD88-dependent toll-like receptor signaling pathway; GO:0006468 protein phosphorylation; GO:0006954 inflammatory response; GO:0007165 signal transduction; GO:0007249 I-kappaB kinase/NF-kappaB signaling; GO:0019221 cytokine-mediated signaling pathway; GO:0031663 lipopolysaccharide-mediated signaling pathway; GO:0032088 negat…
ENSRNOG00000021919	Rhoj	1.29419	9.1e-13	NA	NA	GO:0006897 endocytosis; GO:0007163 establishment or maintenance of cell polarity; GO:0007266 Rho protein signal transduction; GO:0008360 regulation of cell shape; GO:0010594 regulation of endothelial cell migration; GO:0016477 cell migration; GO:0030031 cell projection assembly; GO:0030036 actin cytoskeleton organization; GO:0032488 Cdc42 protein signal transduction; GO:0061299 retina vasculature…
ENSRNOG00000022067	Tlr5	2.20863	3.71e-07	-1.24113	0.000269815	GO:0002224 toll-like receptor signaling pathway; GO:0002755 MyD88-dependent toll-like receptor signaling pathway; GO:0006954 inflammatory response; GO:0008584 male gonad development; GO:0032757 positive regulation of interleukin-8 production; GO:0034123 positive regulation of toll-like receptor signaling pathway; GO:0034146 toll-like receptor 5 signaling pathway; GO:0042742 defense response to ba…
ENSRNOG00000022071	Itga2b	0.840572	0.0055238	NA	NA	GO:0001525 angiogenesis; GO:0002687 positive regulation of leukocyte migration; GO:0007160 cell-matrix adhesion; GO:0007229 integrin-mediated signaling pathway; GO:0033627 cell adhesion mediated by integrin; GO:0070527 platelet aggregation; GO:0098609 cell-cell adhesion
ENSRNOG00000022094	Lacc1	3.33322	2.9e-40	NA	NA	GO:0002221 pattern recognition receptor signaling pathway; GO:0002720 positive regulation of cytokine production involved in immune response; GO:0030641 regulation of cellular pH; GO:0050727 regulation of inflammatory response; GO:0070431 nucleotide-binding oligomerization domain containing 2 signaling pathway; GO:1900542 regulation of purine nucleotide metabolic process
ENSRNOG00000022136	LOC685680	-2.37975	2.28e-09	NA	NA	NA
ENSRNOG00000022218	Ifi44	4.7667	7.11e-94	NA	NA	GO:0006955 immune response; GO:0009617 response to bacterium
ENSRNOG00000022242	Cxcl9	5.65185	5.85e-49	-0.976225	0.00816627	GO:0006935 chemotaxis; GO:0006954 inflammatory response; GO:0007189 adenylate cyclase-activating G-protein coupled receptor signaling pathway; GO:0009617 response to bacterium; GO:0030593 neutrophil chemotaxis; GO:0031640 killing of cells of other organism; GO:0042127 regulation of cell proliferation; GO:0045663 positive regulation of myoblast differentiation; GO:0050930 induction of positive che…
ENSRNOG00000022256	Cxcl10	7.87543	2.71e-118	NA	NA	GO:0002690 positive regulation of leukocyte chemotaxis; GO:0006935 chemotaxis; GO:0006954 inflammatory response; GO:0006955 immune response; GO:0007186 G-protein coupled receptor signaling pathway; GO:0007189 adenylate cyclase-activating G-protein coupled receptor signaling pathway; GO:0008284 positive regulation of cell proliferation; GO:0009409 response to cold; GO:0009615 response to virus; GO…
ENSRNOG00000022268	Pnpla3	-0.739782	0.00517928	NA	NA	GO:0001676 long-chain fatty acid metabolic process; GO:0002021 response to dietary excess; GO:0006650 glycerophospholipid metabolic process; GO:0006654 phosphatidic acid biosynthetic process; GO:0009744 response to sucrose; GO:0019432 triglyceride biosynthetic process; GO:0019433 triglyceride catabolic process; GO:0032869 cellular response to insulin stimulus; GO:0034389 lipid particle organizati…
ENSRNOG00000022298	Cxcl11	6.6017	3.58e-60	NA	NA	GO:0006935 chemotaxis; GO:0006954 inflammatory response; GO:0006955 immune response; GO:0007189 adenylate cyclase-activating G-protein coupled receptor signaling pathway; GO:0010818 T cell chemotaxis; GO:0030593 neutrophil chemotaxis; GO:0031640 killing of cells of other organism; GO:0042127 regulation of cell proliferation; GO:0051281 positive regulation of release of sequestered calcium ion int…
ENSRNOG00000022428	Flrt1	-0.892052	0.00104661	NA	NA	GO:0008543 fibroblast growth factor receptor signaling pathway; GO:0016358 dendrite development; GO:0051965 positive regulation of synapse assembly; GO:1990138 neuron projection extension
ENSRNOG00000022523	Fkbp5	0.877565	1.48e-08	NA	NA	GO:0000413 protein peptidyl-prolyl isomerization; GO:0009617 response to bacterium; GO:0061077 chaperone-mediated protein folding
ENSRNOG00000022540	Trex1	1.53905	1.48e-06	NA	NA	GO:0000077 DNA damage checkpoint; GO:0000738 DNA catabolic processexonucleolytic; GO:0001568 blood vessel development; GO:0001822 kidney development; GO:0002250 adaptive immune response; GO:0002251 organ or tissue specific immune response; GO:0002253 activation of immune response; GO:0002281 macrophage activation involved in immune response; GO:0002320 lymphoid progenitor cell differentiation; GO…
ENSRNOG00000022565	Lrrc25	3.90377	2.02e-74	-1.31567	2.82e-08	NA
ENSRNOG00000022619	Fth1	1.41902	6.58e-05	NA	NA	GO:0006826 iron ion transport; GO:0006879 cellular iron ion homeostasis; GO:0006880 intracellular sequestering of iron ion; GO:0006955 immune response; GO:0008285 negative regulation of cell proliferation; GO:0048147 negative regulation of fibroblast proliferation; GO:0060547 negative regulation of necrotic cell death
ENSRNOG00000022707	Pmp2	1.62531	7.55e-05	NA	NA	GO:0015908 fatty acid transport; GO:0061024 membrane organization
ENSRNOG00000022760	Rubcnl	1.34828	2.99e-06	NA	NA	GO:0019216 regulation of lipid metabolic process; GO:0070873 regulation of glycogen metabolic process; GO:0097352 autophagosome maturation
ENSRNOG00000022769	Sp100	2.77254	1.91e-22	NA	NA	GO:0000122 negative regulation of transcription from RNA polymerase II promoter; GO:0000723 telomere maintenance; GO:0006357 regulation of transcription from RNA polymerase II promoter; GO:0006978 DNA damage responsesignal transduction by p53 class mediator resulting in transcription of p21 class mediator; GO:0010596 negative regulation of endothelial cell migration; GO:0032526 response to retino…
ENSRNOG00000022800	Sp140	3.04653	1.04e-22	NA	NA	GO:0006357 regulation of transcription from RNA polymerase II promoter
ENSRNOG00000022838	Cnksr1	2.63212	1.31e-09	NA	NA	GO:0007265 Ras protein signal transduction; GO:0007266 Rho protein signal transduction
ENSRNOG00000022839	Ifit3	7.80259	1.8e-150	NA	NA	GO:0008285 negative regulation of cell proliferation; GO:0009615 response to virus; GO:0009617 response to bacterium; GO:0035457 cellular response to interferon-alpha; GO:0035458 cellular response to interferon-beta; GO:0035634 response to stilbenoid; GO:0043066 negative regulation of apoptotic process; GO:0051607 defense response to virus
ENSRNOG00000022844	Pdzrn4	-1.2741	1.73e-06	NA	NA	NA
ENSRNOG00000022852	Snx22	-1.08302	0.000259018	NA	NA	NA
ENSRNOG00000022884	Cd84	-0.966279	0.00518364	NA	NA	GO:0031664 regulation of lipopolysaccharide-mediated signaling pathway; GO:0032685 negative regulation of granulocyte macrophage colony-stimulating factor production; GO:0032693 negative regulation of interleukin-10 production; GO:0032701 negative regulation of interleukin-18 production; GO:0032715 negative regulation of interleukin-6 production; GO:0032760 positive regulation of tumor necrosis f…
ENSRNOG00000022975	Nfam1	1.32424	1.81e-06	-0.849761	0.00618748	GO:0001819 positive regulation of cytokine production; GO:0007165 signal transduction; GO:0030183 B cell differentiation; GO:0035556 intracellular signal transduction; GO:0045577 regulation of B cell differentiation; GO:0050853 B cell receptor signaling pathway; GO:0050861 positive regulation of B cell receptor signaling pathway; GO:0051091 positive regulation of sequence-specific DNA binding tra…
ENSRNOG00000023013	Marchf3	1.35317	1.18e-13	NA	NA	GO:0006897 endocytosis; GO:0016567 protein ubiquitination
ENSRNOG00000023023	Trpt1	0.919065	5.37e-07	-0.850742	0.00166937	GO:0006388 tRNA splicingvia endonucleolytic cleavage and ligation; GO:0008033 tRNA processing; GO:0045859 regulation of protein kinase activity
ENSRNOG00000023116	Agmo	1.05276	0.00792037	NA	NA	GO:0006643 membrane lipid metabolic process; GO:0008610 lipid biosynthetic process; GO:0046485 ether lipid metabolic process
ENSRNOG00000023143	Nlrp1a	1.62036	2.32e-05	-0.918869	0.00606024	GO:0006508 proteolysis; GO:0006919 activation of cysteine-type endopeptidase activity involved in apoptotic process; GO:0006954 inflammatory response; GO:0012501 programmed cell death; GO:0031098 stress-activated protein kinase signaling cascade; GO:0031347 regulation of defense response; GO:0032495 response to muramyl dipeptide; GO:0032731 positive regulation of interleukin-1 beta production; GO…
ENSRNOG00000023214	Il20rb	1.35599	0.00017361	NA	NA	GO:0001808 negative regulation of type IV hypersensitivity; GO:0002437 inflammatory response to antigenic stimulus; GO:0002765 immune response-inhibiting signal transduction; GO:0019221 cytokine-mediated signaling pathway; GO:0032689 negative regulation of interferon-gamma production; GO:0032703 negative regulation of interleukin-2 production; GO:0032733 positive regulation of interleukin-10 prod…
ENSRNOG00000023226	S100a10	1.85522	2.19e-08	NA	NA	GO:0001558 regulation of cell growth; GO:0001765 membrane raft assembly; GO:0006900 membrane budding; GO:0009410 response to xenobiotic stimulus; GO:0010756 positive regulation of plasminogen activation; GO:0042789 mRNA transcription from RNA polymerase II promoter; GO:0043547 positive regulation of GTPase activity; GO:0045595 regulation of cell differentiation; GO:0045944 positive regulation of …
ENSRNOG00000023257	Adamts9	NA	NA	0.923827	0.00997902	GO:0003179 heart valve morphogenesis; GO:0003229 ventricular cardiac muscle tissue development; GO:0006508 proteolysis; GO:0007229 integrin-mediated signaling pathway; GO:0009617 response to bacterium; GO:0010596 negative regulation of endothelial cell migration; GO:0030198 extracellular matrix organization; GO:0030318 melanocyte differentiation; GO:0035909 aorta morphogenesis; GO:0045636 positiv…
ENSRNOG00000023258	Nfkb1	1.44911	3.23e-10	NA	NA	GO:0000122 negative regulation of transcription from RNA polymerase II promoter; GO:0000165 MAPK cascade; GO:0001818 negative regulation of cytokine production; GO:0002523 leukocyte migration involved in inflammatory response; GO:0006351 transcriptionDNA-templated; GO:0006355 regulation of transcriptionDNA-templated; GO:0006357 regulation of transcription from RNA polymerase II promoter; GO:00069…
ENSRNOG00000023334	Parp14	4.23217	9.81e-47	NA	NA	GO:0006471 protein ADP-ribosylation; GO:0010629 negative regulation of gene expression; GO:0042531 positive regulation of tyrosine phosphorylation of STAT protein; GO:0042532 negative regulation of tyrosine phosphorylation of STAT protein; GO:0045892 negative regulation of transcriptionDNA-templated; GO:0060336 negative regulation of interferon-gamma-mediated signaling pathway; GO:0070212 protein…
ENSRNOG00000023352	Fam78a	-0.75156	0.00991136	NA	NA	NA
ENSRNOG00000023400	Dtx3l	4.45775	8.12e-59	NA	NA	GO:0000077 DNA damage checkpoint; GO:0002230 positive regulation of defense response to virus by host; GO:0006302 double-strand break repair; GO:0006511 ubiquitin-dependent protein catabolic process; GO:0006974 cellular response to DNA damage stimulus; GO:0007219 Notch signaling pathway; GO:0008333 endosome to lysosome transport; GO:0010390 histone monoubiquitination; GO:0016567 protein ubiquitin…
ENSRNOG00000023428	Pik3r5	2.57472	9.99e-16	-1.09631	0.000701576	GO:0007186 G-protein coupled receptor signaling pathway; GO:0014065 phosphatidylinositol 3-kinase signaling; GO:0043406 positive regulation of MAP kinase activity; GO:0043551 regulation of phosphatidylinositol 3-kinase activity; GO:0051897 positive regulation of protein kinase B signaling
ENSRNOG00000023463	Parp9	3.83345	1.25e-43	NA	NA	GO:0000077 DNA damage checkpoint; GO:0000122 negative regulation of transcription from RNA polymerase II promoter; GO:0002230 positive regulation of defense response to virus by host; GO:0006302 double-strand break repair; GO:0006471 protein ADP-ribosylation; GO:0010608 posttranscriptional regulation of gene expression; GO:0010629 negative regulation of gene expression; GO:0035563 positive regula…
ENSRNOG00000023465	Depp1	3.08337	1.75e-27	NA	NA	GO:0010506 regulation of autophagy
ENSRNOG00000023485	Ushbp1	-0.787661	0.00618173	NA	NA	NA
ENSRNOG00000023493	Creb3l4	0.730011	0.0074349	NA	NA	GO:0006357 regulation of transcription from RNA polymerase II promoter; GO:0006986 response to unfolded protein; GO:0007283 spermatogenesis; GO:0030968 endoplasmic reticulum unfolded protein response; GO:0045944 positive regulation of transcription from RNA polymerase II promoter
ENSRNOG00000023509	Irs2	NA	NA	0.917276	0.00208321	GO:0002053 positive regulation of mesenchymal cell proliferation; GO:0002903 negative regulation of B cell apoptotic process; GO:0007420 brain development; GO:0008283 cell proliferation; GO:0008284 positive regulation of cell proliferation; GO:0008286 insulin receptor signaling pathway; GO:0009749 response to glucose; GO:0010631 epithelial cell migration; GO:0010634 positive regulation of epithel…
ENSRNOG00000023546	Hspb1	4.79387	6.22e-60	NA	NA	GO:0001895 retina homeostasis; GO:0001932 regulation of protein phosphorylation; GO:0002931 response to ischemia; GO:0006469 negative regulation of protein kinase activity; GO:0007565 female pregnancy; GO:0007568 aging; GO:0009615 response to virus; GO:0010976 positive regulation of neuron projection development; GO:0032731 positive regulation of interleukin-1 beta production; GO:0032760 positive…
ENSRNOG00000023614	Hsh2d	4.03461	2.43e-29	NA	NA	GO:0002903 negative regulation of B cell apoptotic process; GO:0007165 signal transduction; GO:0042110 T cell activation; GO:0051902 negative regulation of mitochondrial depolarization
ENSRNOG00000023628	Tmem106a	4.38534	1.6e-62	NA	NA	GO:0032731 positive regulation of interleukin-1 beta production; GO:0032755 positive regulation of interleukin-6 production; GO:0032760 positive regulation of tumor necrosis factor production; GO:0035780 CD80 biosynthetic process; GO:0035781 CD86 biosynthetic process; GO:0042116 macrophage activation; GO:0043123 positive regulation of I-kappaB kinase/NF-kappaB signaling; GO:0043410 positive regul…
ENSRNOG00000023688	Drd1	NA	NA	1.12697	0.000283353	GO:0001659 temperature homeostasis; GO:0001661 conditioned taste aversion; GO:0001662 behavioral fear response; GO:0001764 neuron migration; GO:0001932 regulation of protein phosphorylation; GO:0001934 positive regulation of protein phosphorylation; GO:0001963 synaptic transmissiondopaminergic; GO:0001975 response to amphetamine; GO:0006468 protein phosphorylation; GO:0006469 negative regulation …
ENSRNOG00000023778	Gcnt2	1.67909	2.93e-15	NA	NA	GO:0006486 protein glycosylation; GO:0007179 transforming growth factor beta receptor signaling pathway; GO:0008284 positive regulation of cell proliferation; GO:0010608 posttranscriptional regulation of gene expression; GO:0010718 positive regulation of epithelial to mesenchymal transition; GO:0010812 negative regulation of cell-substrate adhesion; GO:0030335 positive regulation of cell migratio…
ENSRNOG00000023850	Tbrg1	0.917945	0.000207254	NA	NA	GO:0006260 DNA replication; GO:0007049 cell cycle; GO:0008285 negative regulation of cell proliferation; GO:0050821 protein stabilization; GO:0051726 regulation of cell cycle; GO:1990173 protein localization to nucleoplasm
ENSRNOG00000023943	Gbp1-ps1	2.81933	3.48e-09	NA	NA	NA
ENSRNOG00000023969	Herc6	4.37039	2.74e-34	NA	NA	GO:0002244 hematopoietic progenitor cell differentiation; GO:0006511 ubiquitin-dependent protein catabolic process; GO:0009617 response to bacterium; GO:0016567 protein ubiquitination
ENSRNOG00000023991	Rab20	4.2653	6.41e-49	NA	NA	GO:0006886 intracellular protein transport; GO:0071346 cellular response to interferon-gamma; GO:0090383 phagosome acidification; GO:0090385 phagosome-lysosome fusion
ENSRNOG00000024114	Zdbf2	NA	NA	0.997799	0.00647127	GO:0043045 DNA methylation involved in embryo development; GO:0071514 genetic imprinting
ENSRNOG00000024127	Atp13a5	-2.35454	6.17e-32	NA	NA	GO:0006874 cellular calcium ion homeostasis; GO:0098655 cation transmembrane transport; GO:1902047 polyamine transmembrane transport
ENSRNOG00000024149	Prr18	-0.889935	0.00169399	NA	NA	NA
ENSRNOG00000024159	Fcer1g	2.95424	7.89e-43	-1.82414	1.27e-17	GO:0001798 positive regulation of type IIa hypersensitivity; GO:0001805 positive regulation of type III hypersensitivity; GO:0001812 positive regulation of type I hypersensitivity; GO:0002283 neutrophil activation involved in immune response; GO:0002292 T cell differentiation involved in immune response; GO:0002431 Fc receptor mediated stimulatory signaling pathway; GO:0002554 serotonin secretion…
ENSRNOG00000024207	Fgfrl1	1.60479	5.87e-07	NA	NA	GO:0001501 skeletal system development; GO:0003179 heart valve morphogenesis; GO:0008285 negative regulation of cell proliferation; GO:0008543 fibroblast growth factor receptor signaling pathway; GO:0060412 ventricular septum morphogenesis; GO:0060539 diaphragm development; GO:0098742 cell-cell adhesion via plasma-membrane adhesion molecules
ENSRNOG00000024330	Ngp	2.43113	3.84e-08	-1.21137	0.000389672	GO:0006952 defense response; GO:0006955 immune response; GO:0042742 defense response to bacterium; GO:0051707 response to other organism
ENSRNOG00000024346	Plet1	4.43761	4.53e-53	NA	NA	GO:0001953 negative regulation of cell-matrix adhesion; GO:0030154 cell differentiation; GO:0030335 positive regulation of cell migration; GO:0035313 wound healingspreading of epidermal cells
ENSRNOG00000024363	Sertad1	1.4805	3.11e-05	NA	NA	GO:0030308 negative regulation of cell growth; GO:0045815 positive regulation of gene expressionepigenetic; GO:0045893 positive regulation of transcriptionDNA-templated; GO:0045944 positive regulation of transcription from RNA polymerase II promoter
ENSRNOG00000024382	Fcgr3a	3.96759	4.05e-26	NA	NA	GO:0001788 antibody-dependent cellular cytotoxicity; GO:0002468 dendritic cell antigen processing and presentation; GO:0007166 cell surface receptor signaling pathway; GO:0014065 phosphatidylinositol 3-kinase signaling; GO:0019722 calcium-mediated signaling; GO:0030101 natural killer cell activation; GO:0032760 positive regulation of tumor necrosis factor production; GO:0032819 positive regulatio…
ENSRNOG00000024390	Osm	3.17557	1.12e-17	NA	NA	GO:0006955 immune response; GO:0007165 signal transduction; GO:0007260 tyrosine phosphorylation of STAT protein; GO:0007422 peripheral nervous system development; GO:0008284 positive regulation of cell proliferation; GO:0009408 response to heat; GO:0014068 positive regulation of phosphatidylinositol 3-kinase signaling; GO:0032740 positive regulation of interleukin-17 production; GO:0033138 positi…
ENSRNOG00000024566	Sh3d21	1.0757	7.08e-08	NA	NA	GO:0007015 actin filament organization; GO:0016477 cell migration
ENSRNOG00000024705	Rarres2	1.28314	0.000122284	NA	NA	GO:0001523 retinoid metabolic process; GO:0001934 positive regulation of protein phosphorylation; GO:0003084 positive regulation of systemic arterial blood pressure; GO:0006935 chemotaxis; GO:0006954 inflammatory response; GO:0008286 insulin receptor signaling pathway; GO:0010759 positive regulation of macrophage chemotaxis; GO:0014823 response to activity; GO:0019732 antifungal humoral response;…
ENSRNOG00000024751	Macroh2a2	-0.606681	0.000467167	NA	NA	GO:0000122 negative regulation of transcription from RNA polymerase II promoter; GO:0006334 nucleosome assembly; GO:0007420 brain development; GO:0007549 dosage compensation; GO:0031507 heterochromatin assembly; GO:0045618 positive regulation of keratinocyte differentiation; GO:0045814 negative regulation of gene expressionepigenetic; GO:0071169 establishment of protein localization to chromatin;…
ENSRNOG00000024799	Cd93	-0.626157	0.00353979	NA	NA	GO:0098609 cell-cell adhesion
ENSRNOG00000024931	Ccdc88b	1.96335	1.2e-16	-0.945537	0.00126555	GO:0001819 positive regulation of cytokine production; GO:0030705 cytoskeleton-dependent intracellular transport; GO:0031122 cytoplasmic microtubule organization; GO:0042102 positive regulation of T cell proliferation; GO:0042832 defense response to protozoan; GO:0050870 positive regulation of T cell activation
ENSRNOG00000025001	Pcolce	1.15975	6.54e-05	NA	NA	GO:0006508 proteolysis; GO:1990830 cellular response to leukemia inhibitory factor
ENSRNOG00000025012	Chat	2.05028	3.95e-10	NA	NA	NA
ENSRNOG00000025023	Stat6	0.740058	9.57e-05	NA	NA	GO:0000122 negative regulation of transcription from RNA polymerase II promoter; GO:0002296 T-helper 1 cell lineage commitment; GO:0002829 negative regulation of type 2 immune response; GO:0006357 regulation of transcription from RNA polymerase II promoter; GO:0006952 defense response; GO:0007165 signal transduction; GO:0007259 JAK-STAT cascade; GO:0010467 gene expression; GO:0019221 cytokine-med…
ENSRNOG00000025121	Pla2g3	-3.40805	7.34e-38	NA	NA	GO:0001675 acrosome assembly; GO:0002532 production of molecular mediator involved in inflammatory response; GO:0006644 phospholipid metabolic process; GO:0006658 phosphatidylserine metabolic process; GO:0007288 sperm axoneme assembly; GO:0010629 negative regulation of gene expression; GO:0010744 positive regulation of macrophage derived foam cell differentiation; GO:0010976 positive regulation o…
ENSRNOG00000025184	Prss35	NA	NA	0.883549	0.00618152	GO:0006508 proteolysis
ENSRNOG00000025198	Gas2l3	-1.00357	0.000705598	NA	NA	NA
ENSRNOG00000025209	Plxnd1	-0.789065	0.00244757	NA	NA	GO:0001525 angiogenesis; GO:0001569 branching involved in blood vessel morphogenesis; GO:0001822 kidney development; GO:0003151 outflow tract morphogenesis; GO:0003279 cardiac septum development; GO:0007162 negative regulation of cell adhesion; GO:0007416 synapse assembly; GO:0008039 synaptic target recognition; GO:0008360 regulation of cell shape; GO:0030334 regulation of cell migration; GO:0032…
ENSRNOG00000025297	Gpr171	0.93716	0.00914135	NA	NA	GO:0007186 G-protein coupled receptor signaling pathway; GO:0007188 adenylate cyclase-modulating G-protein coupled receptor signaling pathway; GO:0007218 neuropeptide signaling pathway; GO:0035589 G-protein coupled purinergic nucleotide receptor signaling pathway; GO:0045638 negative regulation of myeloid cell differentiation; GO:0051930 regulation of sensory perception of pain; GO:0060259 regula…
ENSRNOG00000025354	Rinl	1.37822	0.000226641	-1.01307	0.00574146	GO:0006897 endocytosis; GO:0050790 regulation of catalytic activity
ENSRNOG00000025365	Ido2	1.64757	2.71e-06	NA	NA	GO:0002376 immune system process; GO:0019441 tryptophan catabolic process to kynurenine; GO:0034354 'de novo' NAD biosynthetic process from tryptophan
ENSRNOG00000025384	Slc2a10	-1.27229	2.48e-06	NA	NA	GO:0010628 positive regulation of gene expression; GO:0010629 negative regulation of gene expression; GO:0030511 positive regulation of transforming growth factor beta receptor signaling pathway; GO:0030512 negative regulation of transforming growth factor beta receptor signaling pathway; GO:0032683 negative regulation of connective tissue growth factor production; GO:0043588 skin development; GO…
ENSRNOG00000025476	Tmem252	2.56695	9.71e-24	NA	NA	NA
ENSRNOG00000025587	Plagl1	NA	NA	1.37331	1.22e-05	GO:0006355 regulation of transcriptionDNA-templated; GO:0010468 regulation of gene expression; GO:0035914 skeletal muscle cell differentiation; GO:0045944 positive regulation of transcription from RNA polymerase II promoter
ENSRNOG00000025608	Lrat	1.60672	7.13e-05	NA	NA	GO:0006776 vitamin A metabolic process; GO:0007601 visual perception; GO:0009617 response to bacterium; GO:0032370 positive regulation of lipid transport; GO:0032526 response to retinoic acid; GO:0033189 response to vitamin A; GO:0042572 retinol metabolic process; GO:1990830 cellular response to leukemia inhibitory factor
ENSRNOG00000025670	Shisa3	1.29103	0.00611077	NA	NA	GO:0090090 negative regulation of canonical Wnt signaling pathway
ENSRNOG00000025679	Stk40	0.794291	2.41e-08	NA	NA	GO:0003016 respiratory system process; GO:0005977 glycogen metabolic process; GO:0006468 protein phosphorylation; GO:0010468 regulation of gene expression; GO:0030324 lung development; GO:0035264 multicellular organism growth; GO:0043066 negative regulation of apoptotic process; GO:0043408 regulation of MAPK cascade; GO:0048286 lung alveolus development; GO:0060425 lung morphogenesis
ENSRNOG00000025691	Pla2g7	1.90157	1.07e-12	NA	NA	GO:0034374 low-density lipoprotein particle remodeling; GO:0034440 lipid oxidation; GO:0034441 plasma lipoprotein oxidation; GO:0034638 phosphatidylcholine catabolic process; GO:0046469 platelet activating factor metabolic process; GO:0090026 positive regulation of monocyte chemotaxis
ENSRNOG00000025745	Gpr17	-1.13051	1.48e-07	NA	NA	NA
ENSRNOG00000025882	Nipal1	1.99106	2.56e-05	NA	NA	GO:0015693 magnesium ion transport; GO:1903830 magnesium ion transmembrane transport
ENSRNOG00000025895	Cavin2	-1.04814	6.49e-06	NA	NA	GO:0097320 plasma membrane tubulation
ENSRNOG00000025940	Mettl9	0.936827	4.16e-05	NA	NA	GO:0006479 protein methylation; GO:0032259 methylation
ENSRNOG00000025970	LOC102551819	NA	NA	1.02705	0.00400826	NA
ENSRNOG00000025998	Crybg1	1.71298	5.13e-07	NA	NA	GO:0030246 carbohydrate binding
ENSRNOG00000026235	Hk3	5.46538	6.87e-57	-1.12852	0.000930492	GO:0001678 cellular glucose homeostasis; GO:0006002 fructose 6-phosphate metabolic process; GO:0006006 glucose metabolic process; GO:0006096 glycolytic process; GO:0019318 hexose metabolic process; GO:0046835 carbohydrate phosphorylation; GO:0051156 glucose 6-phosphate metabolic process; GO:1901299 negative regulation of hydrogen peroxide-mediated programmed cell death
ENSRNOG00000026293	Jun	1.43375	7.1e-16	NA	NA	GO:0000122 negative regulation of transcription from RNA polymerase II promoter; GO:0001525 angiogenesis; GO:0001774 microglial cell activation; GO:0001836 release of cytochrome c from mitochondria; GO:0001889 liver development; GO:0001938 positive regulation of endothelial cell proliferation; GO:0003151 outflow tract morphogenesis; GO:0006351 transcriptionDNA-templated; GO:0006355 regulation of …
ENSRNOG00000026306	Clec5a	3.09352	1.21e-24	-0.99207	0.000512685	GO:0001819 positive regulation of cytokine production; GO:0002076 osteoblast development; GO:0030099 myeloid cell differentiation; GO:0033033 negative regulation of myeloid cell apoptotic process; GO:0043066 negative regulation of apoptotic process; GO:0045087 innate immune response; GO:0046718 viral entry into host cell
ENSRNOG00000026607	Tnfsf18	NA	NA	1.43843	5.74e-06	GO:0002309 T cell proliferation involved in immune response; GO:0002687 positive regulation of leukocyte migration; GO:0010759 positive regulation of macrophage chemotaxis; GO:0033209 tumor necrosis factor-mediated signaling pathway; GO:0042129 regulation of T cell proliferation; GO:0042531 positive regulation of tyrosine phosphorylation of STAT protein; GO:0043254 regulation of protein complex a…
ENSRNOG00000026644	Glipr1	1.29391	1e-08	-0.933624	0.000423096	NA
ENSRNOG00000026647	Cxcl16	2.97864	3.94e-36	NA	NA	GO:0006897 endocytosis; GO:0006898 receptor-mediated endocytosis; GO:0007165 signal transduction; GO:0010818 T cell chemotaxis; GO:0030307 positive regulation of cell growth; GO:0030335 positive regulation of cell migration; GO:0034097 response to cytokine; GO:0034341 response to interferon-gamma; GO:0034612 response to tumor necrosis factor; GO:0048247 lymphocyte chemotaxis; GO:0060326 cell chem…
ENSRNOG00000026653	Hcar2	5.58975	1.48e-40	-1.71755	4.34e-09	GO:0001781 neutrophil apoptotic process; GO:0007186 G-protein coupled receptor signaling pathway; GO:0033031 positive regulation of neutrophil apoptotic process; GO:0035590 purinergic nucleotide receptor signaling pathway; GO:0050995 negative regulation of lipid catabolic process; GO:0070165 positive regulation of adiponectin secretion
ENSRNOG00000026702	Jaml	3.48227	2.98e-37	NA	NA	GO:0007157 heterophilic cell-cell adhesion via plasma membrane cell adhesion molecules; GO:0030593 neutrophil chemotaxis; GO:0035696 monocyte extravasation; GO:0046629 gamma-delta T cell activation; GO:0060054 positive regulation of epithelial cell proliferation involved in wound healing; GO:0072672 neutrophil extravasation
ENSRNOG00000026745	Acsl6	-0.806385	0.00231146	NA	NA	GO:0000038 very long-chain fatty acid metabolic process; GO:0001666 response to hypoxia; GO:0001676 long-chain fatty acid metabolic process; GO:0007405 neuroblast proliferation; GO:0007584 response to nutrient; GO:0008610 lipid biosynthetic process; GO:0008654 phospholipid biosynthetic process; GO:0009629 response to gravity; GO:0010747 positive regulation of plasma membrane long-chain fatty acid…
ENSRNOG00000026861	Zscan18	NA	NA	0.882075	0.00182748	GO:0006357 regulation of transcription from RNA polymerase II promoter
ENSRNOG00000026866	Syn3	NA	NA	0.794779	0.00166937	GO:0007269 neurotransmitter secretion; GO:0097091 synaptic vesicle clustering; GO:0099504 synaptic vesicle cycle
ENSRNOG00000026902	Lyve1	-1.67047	2.94e-09	NA	NA	NA
ENSRNOG00000026941	Tril	-0.976492	0.000450423	NA	NA	GO:0002718 regulation of cytokine production involved in immune response; GO:0006954 inflammatory response; GO:0034142 toll-like receptor 4 signaling pathway; GO:0045087 innate immune response
ENSRNOG00000026951	Susd5	-1.01362	0.000300666	NA	NA	GO:0007155 cell adhesion; GO:0007219 Notch signaling pathway
ENSRNOG00000026963	Hsp90b1	NA	NA	0.773745	0.000169239	GO:0001666 response to hypoxia; GO:0006457 protein folding; GO:0030433 ubiquitin-dependent ERAD pathway; GO:0030970 retrograde protein transportER to cytosol; GO:0031247 actin rod assembly; GO:0043066 negative regulation of apoptotic process; GO:0043666 regulation of phosphoprotein phosphatase activity; GO:0071287 cellular response to manganese ion; GO:0071318 cellular response to ATP
ENSRNOG00000026965	Tmem140	2.91315	5.43e-26	-1.07904	0.000580428	NA
ENSRNOG00000027008	Igtp	5.56356	1.5e-124	NA	NA	GO:0006952 defense response; GO:0035458 cellular response to interferon-beta
ENSRNOG00000027016	Cobll1	-1.32744	6.38e-05	NA	NA	GO:0003785 actin monomer binding
ENSRNOG00000027024	Rgs16	2.67899	1.33e-43	NA	NA	GO:0007186 G-protein coupled receptor signaling pathway; GO:0009968 negative regulation of signal transduction; GO:0043547 positive regulation of GTPase activity
ENSRNOG00000027030	Adm	2.73123	9.82e-22	NA	NA	GO:0001570 vasculogenesis; GO:0001666 response to hypoxia; GO:0001843 neural tube closure; GO:0002026 regulation of the force of heart contraction; GO:0002031 G-protein coupled receptor internalization; GO:0003073 regulation of systemic arterial blood pressure; GO:0007189 adenylate cyclase-activating G-protein coupled receptor signaling pathway; GO:0007204 positive regulation of cytosolic calcium…
ENSRNOG00000027061	Nxpe5	-1.85431	7.88e-05	NA	NA	NA
ENSRNOG00000027245	Tdrp	-0.724424	0.00455172	NA	NA	GO:0007283 spermatogenesis
ENSRNOG00000027502	Nmi	2.8653	1.17e-37	-0.933374	0.00846059	GO:0002281 macrophage activation involved in immune response; GO:0006366 transcription from RNA polymerase II promoter; GO:0008285 negative regulation of cell proliferation; GO:0009615 response to virus; GO:0032480 negative regulation of type I interferon production; GO:0032687 negative regulation of interferon-alpha production; GO:0032688 negative regulation of interferon-beta production; GO:003…
ENSRNOG00000027552	Tapbpl	2.12596	4.11e-19	NA	NA	NA
ENSRNOG00000027742	Adamtsl2	-1.55225	3.33e-12	NA	NA	GO:0030198 extracellular matrix organization; GO:0030512 negative regulation of transforming growth factor beta receptor signaling pathway; GO:0060481 lobar bronchus epithelium development
ENSRNOG00000027767	Slc38a5	-1.23652	0.00100709	NA	NA	GO:0003333 amino acid transmembrane transport; GO:0006865 amino acid transport; GO:0006867 asparagine transport; GO:0006868 glutamine transport; GO:0015804 neutral amino acid transport; GO:0015816 glycine transport; GO:0015825 L-serine transport; GO:0032329 serine transport; GO:0032973 amino acid export; GO:0035725 sodium ion transmembrane transport; GO:0089709 L-histidine transmembrane transport…
ENSRNOG00000027811	Lilrb4	4.81641	4.25e-30	-1.49587	6.8e-07	GO:0002507 tolerance induction; GO:0002669 positive regulation of T cell anergy; GO:0002725 negative regulation of T cell cytokine production; GO:0002774 Fc receptor mediated inhibitory signaling pathway; GO:0019221 cytokine-mediated signaling pathway; GO:0031623 receptor internalization; GO:0032682 negative regulation of chemokine production; GO:0032689 negative regulation of interferon-gamma pr…
ENSRNOG00000027855	Ncr1	1.88879	8.38e-07	NA	NA	GO:0009597 detection of virus; GO:0051607 defense response to virus
ENSRNOG00000027938	Jcad	-0.834004	0.00673668	NA	NA	GO:0043410 positive regulation of MAPK cascade; GO:0090050 positive regulation of cell migration involved in sprouting angiogenesis; GO:1900748 positive regulation of vascular endothelial growth factor signaling pathway; GO:1903589 positive regulation of blood vessel endothelial cell proliferation involved in sprouting angiogenesis; GO:1903672 positive regulation of sprouting angiogenesis
ENSRNOG00000028016	Ncf2	3.9046	1.03e-99	-1.7187	2.1e-18	GO:0006909 phagocytosis; GO:0007568 aging; GO:0009410 response to xenobiotic stimulus; GO:0009749 response to glucose; GO:0014070 response to organic cyclic compound; GO:0014823 response to activity; GO:0032496 response to lipopolysaccharide; GO:0032570 response to progesterone; GO:0032870 cellular response to hormone stimulus; GO:0033993 response to lipid; GO:0034616 response to laminar fluid sh…
ENSRNOG00000028072	Chit1	1.33814	0.0017132	NA	NA	GO:0005975 carbohydrate metabolic process; GO:0006032 chitin catabolic process
ENSRNOG00000028155	Dnaaf2	NA	NA	1.25149	0.000133213	GO:0001701 in utero embryonic development; GO:0003351 epithelial cilium movement; GO:0010033 response to organic substance; GO:0032526 response to retinoic acid; GO:0036158 outer dynein arm assembly; GO:0036159 inner dynein arm assembly; GO:0051649 establishment of localization in cell; GO:0060285 cilium-dependent cell motility; GO:0070286 axonemal dynein complex assembly
ENSRNOG00000028207	Colgalt2	-0.831093	6.35e-05	NA	NA	GO:0050211 procollagen galactosyltransferase activity
ENSRNOG00000028259	Mcemp1	6.07505	4.56e-39	-2.1693	6.2e-15	GO:0016020 membrane; GO:0016021 integral component of membrane
ENSRNOG00000028548	Ccl9	1.31045	0.00667747	NA	NA	GO:0002548 monocyte chemotaxis; GO:0006954 inflammatory response; GO:0007186 G-protein coupled receptor signaling pathway; GO:0030593 neutrophil chemotaxis; GO:0043547 positive regulation of GTPase activity; GO:0045672 positive regulation of osteoclast differentiation; GO:0048245 eosinophil chemotaxis; GO:0048247 lymphocyte chemotaxis; GO:0050918 positive chemotaxis; GO:0070098 chemokine-mediated…
ENSRNOG00000028598	Edar	-1.76848	9.09e-08	NA	NA	GO:0001942 hair follicle development; GO:0010628 positive regulation of gene expression; GO:0042475 odontogenesis of dentin-containing tooth; GO:0043123 positive regulation of I-kappaB kinase/NF-kappaB signaling; GO:0043473 pigmentation; GO:0046330 positive regulation of JNK cascade; GO:0060662 salivary gland cavitation; GO:1901224 positive regulation of NIK/NF-kappaB signaling
ENSRNOG00000028627	Hmcn1	-1.76621	4.78e-06	NA	NA	GO:0007156 homophilic cell adhesion via plasma membrane adhesion molecules; GO:0009617 response to bacterium; GO:0050808 synapse organization; GO:0071711 basement membrane organization; GO:0090527 actin filament reorganization
ENSRNOG00000028638	Il10rb	1.66548	2.6e-21	NA	NA	GO:0007596 blood coagulation; GO:0019221 cytokine-mediated signaling pathway; GO:0046427 positive regulation of JAK-STAT cascade; GO:1901857 positive regulation of cellular respiration
ENSRNOG00000028649	Tox3	-0.90317	0.0014439	NA	NA	GO:0006357 regulation of transcription from RNA polymerase II promoter; GO:0006915 apoptotic process; GO:0019722 calcium-mediated signaling; GO:0042981 regulation of apoptotic process; GO:0043524 negative regulation of neuron apoptotic process; GO:0045893 positive regulation of transcriptionDNA-templated; GO:0045944 positive regulation of transcription from RNA polymerase II promoter
ENSRNOG00000028668	Slc28a2	1.30136	0.000287745	NA	NA	GO:0001895 retina homeostasis; GO:0006836 neurotransmitter transport; GO:0015855 pyrimidine nucleobase transport; GO:0015860 purine nucleoside transmembrane transport; GO:0015862 uridine transport; GO:0032238 adenosine transport; GO:0034394 protein localization to cell surface; GO:0035340 inosine transport; GO:0072531 pyrimidine-containing compound transmembrane transport; GO:1901642 nucleoside t…
ENSRNOG00000028768	Gbp4	4.8604	8.31e-45	NA	NA	GO:0035458 cellular response to interferon-beta; GO:0042832 defense response to protozoan; GO:0044406 adhesion of symbiont to host; GO:0050830 defense response to Gram-positive bacterium; GO:0071346 cellular response to interferon-gamma; GO:0071356 cellular response to tumor necrosis factor
ENSRNOG00000028781	Abcc6	-2.2065	6e-15	NA	NA	GO:0006855 drug transmembrane transport; GO:0010467 gene expression; GO:0015867 ATP transport; GO:0030505 inorganic diphosphate transport; GO:0030643 cellular phosphate ion homeostasis; GO:0032026 response to magnesium ion; GO:0046034 ATP metabolic process; GO:0055062 phosphate ion homeostasis; GO:0055074 calcium ion homeostasis; GO:0055085 transmembrane transport; GO:0071716 leukotriene transpor…
ENSRNOG00000028801	Gsap	2.69224	6.29e-46	NA	NA	GO:0030162 regulation of proteolysis; GO:1902004 positive regulation of beta-amyloid formation
ENSRNOG00000028814	Oasl2	5.79615	3.47e-125	NA	NA	GO:0009615 response to virus; GO:0045071 negative regulation of viral genome replication; GO:0045087 innate immune response; GO:0051607 defense response to virus; GO:0060700 regulation of ribonuclease activity
ENSRNOG00000028872	Rai14	0.997773	0.00149311	NA	NA	GO:0007283 spermatogenesis; GO:0030154 cell differentiation
ENSRNOG00000028895	Rtp4	5.04065	1.71e-64	NA	NA	NA
ENSRNOG00000028992	Acan	NA	NA	1.56368	1.62e-07	GO:0001501 skeletal system development; GO:0001502 cartilage condensation; GO:0001503 ossification; GO:0002063 chondrocyte development; GO:0007155 cell adhesion; GO:0007417 central nervous system development; GO:0007507 heart development; GO:0009314 response to radiation; GO:0009410 response to xenobiotic stimulus; GO:0009612 response to mechanical stimulus; GO:0009629 response to gravity; GO:000…
ENSRNOG00000029191	Gbp7	4.7565	3.17e-66	NA	NA	GO:0001818 negative regulation of cytokine production; GO:0032480 negative regulation of type I interferon production; GO:0034345 negative regulation of type III interferon production; GO:0035458 cellular response to interferon-beta; GO:0042832 defense response to protozoan; GO:0043122 regulation of I-kappaB kinase/NF-kappaB signaling; GO:0044406 adhesion of symbiont to host; GO:0045070 positive …
ENSRNOG00000029195	Uba7	3.77015	3.86e-30	NA	NA	GO:0006464 cellular protein modification process; GO:0006974 cellular response to DNA damage stimulus; GO:0016567 protein ubiquitination; GO:0016925 protein sumoylation; GO:0019941 modification-dependent protein catabolic process; GO:0032020 ISG15-protein conjugation; GO:0032446 protein modification by small protein conjugation; GO:0036211 protein modification process
ENSRNOG00000029242	Plekho2	1.0434	2.69e-08	NA	NA	GO:0071888 macrophage apoptotic process
ENSRNOG00000029500	Tapbp	2.94523	3.13e-29	NA	NA	GO:0002397 MHC class I protein complex assembly; GO:0002398 MHC class Ib protein complex assembly; GO:0002479 antigen processing and presentation of exogenous peptide antigen via MHC class ITAP-dependent; GO:0002502 peptide antigen assembly with MHC class I protein complex; GO:0006952 defense response; GO:0010468 regulation of gene expression; GO:0019885 antigen processing and presentation of end…
ENSRNOG00000029514	Slc26a9	2.72821	7.09e-14	NA	NA	GO:0006820 anion transport; GO:0006821 chloride transport; GO:0006885 regulation of pH; GO:0010628 positive regulation of gene expression; GO:0015701 bicarbonate transport; GO:0019532 oxalate transport; GO:0098656 anion transmembrane transport; GO:1902358 sulfate transmembrane transport; GO:1902476 chloride transmembrane transport
ENSRNOG00000029543	Cish	1.84996	6.22e-16	NA	NA	GO:0007205 protein kinase C-activating G-protein coupled receptor signaling pathway; GO:0009968 negative regulation of signal transduction; GO:0016567 protein ubiquitination; GO:0019221 cytokine-mediated signaling pathway; GO:0035556 intracellular signal transduction; GO:0040008 regulation of growth; GO:0046854 phosphatidylinositol phosphorylation
ENSRNOG00000029658	Rnf213	3.11322	7.7e-15	NA	NA	GO:0001525 angiogenesis; GO:0002040 sprouting angiogenesis; GO:0006511 ubiquitin-dependent protein catabolic process; GO:0016567 protein ubiquitination; GO:0019216 regulation of lipid metabolic process; GO:0042742 defense response to bacterium; GO:0051260 protein homooligomerization; GO:0051865 protein autoubiquitination; GO:0070534 protein K63-linked ubiquitination; GO:0098792 xenophagy; GO:2000…
ENSRNOG00000029662	Wdfy4	1.02585	0.00523753	NA	NA	GO:0019882 antigen processing and presentation; GO:0036037 CD8-positivealpha-beta T cell activation; GO:0098586 cellular response to virus
ENSRNOG00000029682	Clic1	2.58085	1.87e-17	NA	NA	GO:0006749 glutathione metabolic process; GO:0006821 chloride transport; GO:0034765 regulation of ion transmembrane transport; GO:0045669 positive regulation of osteoblast differentiation; GO:0051726 regulation of cell cycle; GO:0051881 regulation of mitochondrial membrane potential; GO:0070527 platelet aggregation; GO:1902476 chloride transmembrane transport
ENSRNOG00000029756	P2ry13	NA	NA	-1.0849	0.000928481	GO:0007186 G-protein coupled receptor signaling pathway; GO:0007194 negative regulation of adenylate cyclase activity; GO:0035589 G-protein coupled purinergic nucleotide receptor signaling pathway; GO:0071407 cellular response to organic cyclic compound
ENSRNOG00000029939	Gypc	0.928668	0.00605987	NA	NA	NA
ENSRNOG00000030021	Ccl6	1.43647	0.000746421	NA	NA	GO:0002548 monocyte chemotaxis; GO:0006915 apoptotic process; GO:0006954 inflammatory response; GO:0006955 immune response; GO:0007165 signal transduction; GO:0007186 G-protein coupled receptor signaling pathway; GO:0030316 osteoclast differentiation; GO:0030593 neutrophil chemotaxis; GO:0043547 positive regulation of GTPase activity; GO:0048245 eosinophil chemotaxis; GO:0048247 lymphocyte chemot…
ENSRNOG00000030027	Fbxw17	1.11029	8.58e-09	NA	NA	NA
ENSRNOG00000030091	Dusp14	NA	NA	1.33436	3.55e-08	GO:0006470 protein dephosphorylation
ENSRNOG00000030118	Msn	2.14935	2.58e-36	NA	NA	GO:0001771 immunological synapse formation; GO:0007159 leukocyte cell-cell adhesion; GO:0008360 regulation of cell shape; GO:0008361 regulation of cell size; GO:0010628 positive regulation of gene expression; GO:0022612 gland morphogenesis; GO:0022614 membrane to membrane docking; GO:0042098 T cell proliferation; GO:0045198 establishment of epithelial cell apical/basal polarity; GO:0045732 positi…
ENSRNOG00000030467	Ube2l6	4.03122	2.61e-35	NA	NA	GO:0000209 protein polyubiquitination; GO:0006511 ubiquitin-dependent protein catabolic process; GO:0019941 modification-dependent protein catabolic process; GO:0032020 ISG15-protein conjugation
ENSRNOG00000030475	Pwwp3b	NA	NA	0.81589	0.00499793	NA
ENSRNOG00000030625	Tf	2.09353	2.1e-12	NA	NA	GO:0001666 response to hypoxia; GO:0001895 retina homeostasis; GO:0006826 iron ion transport; GO:0006879 cellular iron ion homeostasis; GO:0006915 apoptotic process; GO:0006953 acute-phase response; GO:0007015 actin filament organization; GO:0009617 response to bacterium; GO:0010288 response to lead ion; GO:0014070 response to organic cyclic compound; GO:0019731 antibacterial humoral response; GO…
ENSRNOG00000030688	Lrrc2	1.69972	1.34e-10	NA	NA	GO:0007165 signal transduction; GO:1990830 cellular response to leukemia inhibitory factor
ENSRNOG00000030689	Ms4a6b	1.02031	0.0053558	-1.01188	0.00478664	NA
ENSRNOG00000030712	RT1-CE1	4.1329	4.45e-55	NA	NA	GO:0001916 positive regulation of T cell mediated cytotoxicity; GO:0002476 antigen processing and presentation of endogenous peptide antigen via MHC class Ib; GO:0002486 antigen processing and presentation of endogenous peptide antigen via MHC class I via ER pathwayTAP-independent; GO:0006955 immune response; GO:0019882 antigen processing and presentation
ENSRNOG00000030726	Asgr2	-2.36545	3.14e-09	NA	NA	GO:0006897 endocytosis; GO:0009100 glycoprotein metabolic process; GO:0030282 bone mineralization; GO:0031647 regulation of protein stability; GO:0044419 interspecies interaction between organisms; GO:0055088 lipid homeostasis
ENSRNOG00000030729	C4b	3.09163	4.54e-17	NA	NA	NA
ENSRNOG00000030763	Dpp4	-1.12376	0.00871068	NA	NA	GO:0001662 behavioral fear response; GO:0001666 response to hypoxia; GO:0002337 B-1a B cell differentiation; GO:0002709 regulation of T cell mediated immunity; GO:0002717 positive regulation of natural killer cell mediated immunity; GO:0006508 proteolysis; GO:0007155 cell adhesion; GO:0008284 positive regulation of cell proliferation; GO:0010716 negative regulation of extracellular matrix disasse…
ENSRNOG00000030888	Rela	0.982667	5.22e-09	NA	NA	GO:0000122 negative regulation of transcription from RNA polymerase II promoter; GO:0001889 liver development; GO:0001942 hair follicle development; GO:0002357 defense response to tumor cell; GO:0002931 response to ischemia; GO:0006117 acetaldehyde metabolic process; GO:0006325 chromatin organization; GO:0006351 transcriptionDNA-templated; GO:0006355 regulation of transcriptionDNA-templated; GO:0…
ENSRNOG00000030930	Samsn1	4.97558	4.81e-49	-1.83814	9.78e-12	GO:0002820 negative regulation of adaptive immune response; GO:0050732 negative regulation of peptidyl-tyrosine phosphorylation; GO:0050869 negative regulation of B cell activation
ENSRNOG00000031058	Was	1.52407	1.45e-11	-1.01495	0.000399604	GO:0002625 regulation of T cell antigen processing and presentation; GO:0006955 immune response; GO:0007015 actin filament organization; GO:0008064 regulation of actin polymerization or depolymerization; GO:0008154 actin polymerization or depolymerization; GO:0010591 regulation of lamellipodium assembly; GO:0016197 endosomal transport; GO:0030041 actin filament polymerization; GO:0030048 actin fi…
ENSRNOG00000031081	Stat2	3.10919	9.2e-43	NA	NA	GO:0001932 regulation of protein phosphorylation; GO:0006357 regulation of transcription from RNA polymerase II promoter; GO:0006952 defense response; GO:0007259 JAK-STAT cascade; GO:0019221 cytokine-mediated signaling pathway; GO:0042127 regulation of cell proliferation; GO:0043434 response to peptide hormone; GO:0045944 positive regulation of transcription from RNA polymerase II promoter; GO:00…
ENSRNOG00000031138	Irgm	4.71616	5.64e-77	NA	NA	GO:0000045 autophagosome assembly; GO:0001934 positive regulation of protein phosphorylation; GO:0006952 defense response; GO:0009617 response to bacterium; GO:0010508 positive regulation of autophagy; GO:0010800 positive regulation of peptidyl-threonine phosphorylation; GO:0031648 protein destabilization; GO:0033138 positive regulation of peptidyl-serine phosphorylation; GO:0035458 cellular resp…
ENSRNOG00000031163	Nfkbiz	4.14046	3.99e-70	NA	NA	GO:0002224 toll-like receptor signaling pathway; GO:0002250 adaptive immune response; GO:0002285 lymphocyte activation involved in immune response; GO:0002317 plasma cell differentiation; GO:0002456 T cell mediated immunity; GO:0002544 chronic inflammatory response; GO:0006366 transcription from RNA polymerase II promoter; GO:0006954 inflammatory response; GO:0009410 response to xenobiotic stimul…
ENSRNOG00000031167	Srxn1	1.08485	0.00059134	NA	NA	GO:0006979 response to oxidative stress; GO:0034599 cellular response to oxidative stress; GO:0098869 cellular oxidant detoxification
ENSRNOG00000031168	Arhgap15	0.776502	0.000691504	NA	NA	GO:0007165 signal transduction; GO:0008360 regulation of cell shape; GO:0043087 regulation of GTPase activity
ENSRNOG00000031211	Acsm5	-1.61843	5.96e-05	NA	NA	GO:0006629 lipid metabolic process; GO:0006633 fatty acid biosynthetic process; GO:0006637 acyl-CoA metabolic process
ENSRNOG00000031312	Tnfrsf1a	2.01059	6.68e-19	NA	NA	GO:0001666 response to hypoxia; GO:0003176 aortic valve development; GO:0003177 pulmonary valve development; GO:0003332 negative regulation of extracellular matrix constituent secretion; GO:0006366 transcription from RNA polymerase II promoter; GO:0006693 prostaglandin metabolic process; GO:0006915 apoptotic process; GO:0006952 defense response; GO:0006954 inflammatory response; GO:0007165 signal…
ENSRNOG00000031335	Ankrd37	1.08064	0.000295398	NA	NA	NA
ENSRNOG00000031406	Hps3	0.924542	0.00108207	NA	NA	NA
ENSRNOG00000031421	Eif1a	0.84753	0.000296384	NA	NA	GO:0006413 translational initiation
ENSRNOG00000031443	Havcr2	0.839127	0.00545959	NA	NA	GO:0001819 positive regulation of cytokine production; GO:0002250 adaptive immune response; GO:0002281 macrophage activation involved in immune response; GO:0002519 natural killer cell tolerance induction; GO:0002652 regulation of tolerance induction dependent upon immune response; GO:0002826 negative regulation of T-helper 1 type immune response; GO:0002838 negative regulation of immune response…
ENSRNOG00000031475	Col16a1	1.12202	0.00210266	NA	NA	GO:0007155 cell adhesion; GO:0030198 extracellular matrix organization; GO:0033622 integrin activation; GO:0033627 cell adhesion mediated by integrin; GO:0051894 positive regulation of focal adhesion assembly; GO:0071230 cellular response to amino acid stimulus
ENSRNOG00000031598	Atp8b4	2.7965	3.01e-13	NA	NA	GO:0007030 Golgi organization; GO:0015914 phospholipid transport; GO:0034204 lipid translocation; GO:0045332 phospholipid translocation
ENSRNOG00000031743	Gbp2	6.70197	1.34e-160	NA	NA	GO:0009617 response to bacterium; GO:0034504 protein localization to nucleus; GO:0035458 cellular response to interferon-beta; GO:0042832 defense response to protozoan; GO:0044406 adhesion of symbiont to host; GO:0050830 defense response to Gram-positive bacterium; GO:0071222 cellular response to lipopolysaccharide; GO:0071346 cellular response to interferon-gamma; GO:0071347 cellular response to…
ENSRNOG00000032002	Hapln1	-1.05121	6.12e-05	NA	NA	GO:0001501 skeletal system development; GO:0007155 cell adhesion; GO:0007417 central nervous system development
ENSRNOG00000032240	Gbp5	5.81818	1.11e-90	NA	NA	GO:0009617 response to bacterium; GO:0032731 positive regulation of interleukin-1 beta production; GO:0032741 positive regulation of interleukin-18 production; GO:0034067 protein localization to Golgi apparatus; GO:0045089 positive regulation of innate immune response; GO:0051289 protein homotetramerization; GO:0071346 cellular response to interferon-gamma; GO:1900017 positive regulation of cytok…
ENSRNOG00000032436	Tmod3	0.885888	4.75e-10	NA	NA	GO:0006936 muscle contraction; GO:0007015 actin filament organization; GO:0030036 actin cytoskeleton organization; GO:0030239 myofibril assembly; GO:0044772 mitotic cell cycle phase transition; GO:0048821 erythrocyte development; GO:0051694 pointed-end actin filament capping; GO:1901992 positive regulation of mitotic cell cycle phase transition
ENSRNOG00000032737	F7	1.57974	0.000204434	NA	NA	GO:0001666 response to hypoxia; GO:0002690 positive regulation of leukocyte chemotaxis; GO:0006508 proteolysis; GO:0007596 blood coagulation; GO:0007623 circadian rhythm; GO:0009725 response to hormone; GO:0010037 response to carbon dioxide; GO:0010641 positive regulation of platelet-derived growth factor receptor signaling pathway; GO:0014070 response to organic cyclic compound; GO:0016485 prote…
ENSRNOG00000032844	RT1-Da	3.25013	6.22e-16	NA	NA	GO:0001916 positive regulation of T cell mediated cytotoxicity; GO:0002250 adaptive immune response; GO:0002381 immunoglobulin production involved in immunoglobulin mediated immune response; GO:0002469 myeloid dendritic cell antigen processing and presentation; GO:0002491 antigen processing and presentation of endogenous peptide antigen via MHC class II; GO:0002503 peptide antigen assembly with M…
ENSRNOG00000032895	Cyp4f4	-1.89492	3.2e-07	NA	NA	GO:0019369 arachidonic acid metabolic process; GO:0036101 leukotriene B4 catabolic process; GO:0042361 menaquinone catabolic process; GO:0042376 phylloquinone catabolic process; GO:0042377 vitamin K catabolic process; GO:0097267 omega-hydroxylase P450 pathway; GO:1905344 prostaglandin catabolic process
ENSRNOG00000032917	Zfand2a	0.909746	1.29e-06	NA	NA	GO:0032436 positive regulation of proteasomal ubiquitin-dependent protein catabolic process; GO:0043161 proteasome-mediated ubiquitin-dependent protein catabolic process; GO:0045047 protein targeting to ER; GO:0071243 cellular response to arsenic-containing substance
ENSRNOG00000032930	Trim26	1.01969	7.99e-05	NA	NA	GO:0010468 regulation of gene expression; GO:0016567 protein ubiquitination; GO:0044790 negative regulation by host of viral release from host cell; GO:0045087 innate immune response; GO:0045893 positive regulation of transcriptionDNA-templated; GO:0046597 negative regulation of viral entry into host cell; GO:0051091 positive regulation of sequence-specific DNA binding transcription factor activi…
ENSRNOG00000033192	Osmr	3.64286	1.44e-33	NA	NA	GO:0008284 positive regulation of cell proliferation; GO:0019221 cytokine-mediated signaling pathway; GO:0034097 response to cytokine; GO:0038165 oncostatin-M-mediated signaling pathway; GO:0048861 leukemia inhibitory factor signaling pathway
ENSRNOG00000033215	RT1-Db1	1.89482	2.6e-05	NA	NA	GO:0001916 positive regulation of T cell mediated cytotoxicity; GO:0001934 positive regulation of protein phosphorylation; GO:0002250 adaptive immune response; GO:0002381 immunoglobulin production involved in immunoglobulin mediated immune response; GO:0002437 inflammatory response to antigenic stimulus; GO:0002469 myeloid dendritic cell antigen processing and presentation; GO:0002491 antigen pro…
ENSRNOG00000033234	Ccrl2	3.80986	1.99e-26	-1.78334	8.24e-10	GO:0006954 inflammatory response; GO:0006955 immune response; GO:0007186 G-protein coupled receptor signaling pathway; GO:0007204 positive regulation of cytosolic calcium ion concentration; GO:0019722 calcium-mediated signaling; GO:0060326 cell chemotaxis; GO:0070098 chemokine-mediated signaling pathway
ENSRNOG00000033235	Relb	2.2621	4.31e-28	NA	NA	GO:0006357 regulation of transcription from RNA polymerase II promoter; GO:0006954 inflammatory response; GO:0007249 I-kappaB kinase/NF-kappaB signaling; GO:0010628 positive regulation of gene expression; GO:0019882 antigen processing and presentation; GO:0030098 lymphocyte differentiation; GO:0032688 negative regulation of interferon-beta production; GO:0032922 circadian regulation of gene expre…
ENSRNOG00000033433	Csrnp1	2.04917	7.73e-16	NA	NA	GO:0006355 regulation of transcriptionDNA-templated; GO:0006357 regulation of transcription from RNA polymerase II promoter; GO:0009791 post-embryonic development; GO:0045944 positive regulation of transcription from RNA polymerase II promoter; GO:0048008 platelet-derived growth factor receptor signaling pathway; GO:0048705 skeletal system morphogenesis; GO:0060021 palate development; GO:0060325 …
ENSRNOG00000033444	F10	3.92964	2.07e-47	NA	NA	GO:0006508 proteolysis; GO:0007596 blood coagulation; GO:0031638 zymogen activation; GO:0051897 positive regulation of protein kinase B signaling
ENSRNOG00000033496	Igdcc4	-1.35551	5.16e-11	NA	NA	GO:0098609 cell-cell adhesion
ENSRNOG00000033564	Cfd	1.63438	0.000124817	NA	NA	GO:0006508 proteolysis; GO:0006957 complement activationalternative pathway; GO:0007219 Notch signaling pathway; GO:0009617 response to bacterium; GO:0035886 vascular smooth muscle cell differentiation; GO:0060041 retina development in camera-type eye
ENSRNOG00000033575	Emid1	-1.20792	2.57e-13	NA	NA	NA
ENSRNOG00000033697	Casp4	3.62626	5.39e-36	NA	NA	GO:0006915 apoptotic process; GO:0006919 activation of cysteine-type endopeptidase activity involved in apoptotic process; GO:0006954 inflammatory response; GO:0010942 positive regulation of cell death; GO:0016540 protein autoprocessing; GO:0032731 positive regulation of interleukin-1 beta production; GO:0035234 ectopic germ cell programmed cell death; GO:0042742 defense response to bacterium; GO…
ENSRNOG00000033744	Rasgrp4	NA	NA	-1.07941	0.00169214	GO:0007264 small GTPase mediated signal transduction; GO:0007265 Ras protein signal transduction; GO:0008283 cell proliferation; GO:0009991 response to extracellular stimulus; GO:0030154 cell differentiation; GO:0043547 positive regulation of GTPase activity; GO:0046579 positive regulation of Ras protein signal transduction; GO:0050790 regulation of catalytic activity
ENSRNOG00000033747	Sp110	4.17642	1.76e-57	NA	NA	GO:0006357 regulation of transcription from RNA polymerase II promoter; GO:0006915 apoptotic process; GO:0009617 response to bacterium; GO:0043065 positive regulation of apoptotic process; GO:0045087 innate immune response
ENSRNOG00000033984	Ifnlr1	1.70651	0.000153341	NA	NA	GO:0002385 mucosal immune response; GO:0019221 cytokine-mediated signaling pathway; GO:0050691 regulation of defense response to virus by host; GO:0051607 defense response to virus; GO:1901857 positive regulation of cellular respiration
ENSRNOG00000034066	Hspa8	NA	NA	1.14669	0.000687784	GO:0000082 G1/S transition of mitotic cell cycle; GO:0001822 kidney development; GO:0001916 positive regulation of T cell mediated cytotoxicity; GO:0006397 mRNA processing; GO:0006457 protein folding; GO:0006606 protein import into nucleus; GO:0007519 skeletal muscle tissue development; GO:0007568 aging; GO:0007608 sensory perception of smell; GO:0008088 axo-dendritic transport; GO:0008380 RNA sp…
ENSRNOG00000034078	Mxi1	0.779911	1.68e-08	NA	NA	GO:0000122 negative regulation of transcription from RNA polymerase II promoter; GO:0001825 blastocyst formation; GO:0006355 regulation of transcriptionDNA-templated; GO:0006357 regulation of transcription from RNA polymerase II promoter
ENSRNOG00000034191	Fmo1	-1.32259	0.00168309	NA	NA	GO:0006082 organic acid metabolic process; GO:0006805 xenobiotic metabolic process; GO:0006970 response to osmotic stress; GO:0009404 toxin metabolic process; GO:0032496 response to lipopolysaccharide; GO:0042412 taurine biosynthetic process; GO:0046322 negative regulation of fatty acid oxidation; GO:0070995 NADPH oxidation; GO:0097009 energy homeostasis
ENSRNOG00000035516	Mir132	NA	NA	1.35103	8.13e-05	GO:0008284 positive regulation of cell proliferation; GO:0010628 positive regulation of gene expression; GO:0010629 negative regulation of gene expression; GO:0014041 regulation of neuron maturation; GO:0033137 negative regulation of peptidyl-serine phosphorylation; GO:0035195 gene silencing by miRNA; GO:0035278 miRNA mediated inhibition of translation; GO:0042632 cholesterol homeostasis; GO:0043…
ENSRNOG00000036603	Ifit1bl	4.62963	4.9e-74	-1.6431	1.99e-09	GO:0050688 regulation of defense response to virus; GO:0051607 defense response to virus; GO:0071357 cellular response to type I interferon; GO:0071360 cellular response to exogenous dsRNA
ENSRNOG00000036604	Ifit2	4.97976	1.05e-47	NA	NA	GO:0009615 response to virus; GO:0032091 negative regulation of protein binding; GO:0035457 cellular response to interferon-alpha; GO:0043065 positive regulation of apoptotic process; GO:0051607 defense response to virus
ENSRNOG00000036645	Ifitm6	4.3778	1.75e-30	-2.36672	5.57e-18	GO:0034341 response to interferon-gamma; GO:0035455 response to interferon-alpha; GO:0035456 response to interferon-beta; GO:0045071 negative regulation of viral genome replication; GO:0046597 negative regulation of viral entry into host cell; GO:0051607 defense response to virus; GO:0060337 type I interferon signaling pathway
ENSRNOG00000036666	Cybc1	0.929549	5.06e-05	NA	NA	GO:0045087 innate immune response; GO:0045728 respiratory burst after phagocytosis
ENSRNOG00000036672	Sectm1a	1.86731	8.92e-05	NA	NA	GO:0006955 immune response; GO:0007165 signal transduction
ENSRNOG00000036677	Slc16a3	3.90033	8e-43	-1.75734	4.84e-11	GO:0015718 monocarboxylic acid transport; GO:0030163 protein catabolic process; GO:0035873 lactate transmembrane transport; GO:0035879 plasma membrane lactate transport; GO:0042867 pyruvate catabolic process; GO:0055085 transmembrane transport; GO:1901475 pyruvate transmembrane transport
ENSRNOG00000036680	Notum	-3.46308	2.18e-16	NA	NA	GO:0030178 negative regulation of Wnt signaling pathway; GO:0030500 regulation of bone mineralization; GO:0060348 bone development; GO:0090090 negative regulation of canonical Wnt signaling pathway; GO:1990697 protein depalmitoleylation
ENSRNOG00000036689	P4hb	0.722101	0.00448962	NA	NA	GO:0006457 protein folding; GO:0006888 ER to Golgi vesicle-mediated transport; GO:0018401 peptidyl-proline hydroxylation to 4-hydroxy-L-proline; GO:0030070 insulin processing; GO:0034975 protein folding in endoplasmic reticulum; GO:0034976 response to endoplasmic reticulum stress; GO:0045785 positive regulation of cell adhesion; GO:0046598 positive regulation of viral entry into host cell; GO:007…
ENSRNOG00000036703	Itgax	5.73439	4.46e-45	NA	NA	GO:0007160 cell-matrix adhesion; GO:0007229 integrin-mediated signaling pathway; GO:0008284 positive regulation of cell proliferation; GO:0010628 positive regulation of gene expression; GO:0030335 positive regulation of cell migration; GO:0031643 positive regulation of myelination; GO:0033627 cell adhesion mediated by integrin; GO:0034113 heterotypic cell-cell adhesion; GO:0045766 positive regula…
ENSRNOG00000036711	Spn	0.965448	0.000385591	NA	NA	GO:0001562 response to protozoan; GO:0001808 negative regulation of type IV hypersensitivity; GO:0001934 positive regulation of protein phosphorylation; GO:0002296 T-helper 1 cell lineage commitment; GO:0002544 chronic inflammatory response; GO:0006468 protein phosphorylation; GO:0007162 negative regulation of cell adhesion; GO:0007166 cell surface receptor signaling pathway; GO:0010468 regulatio…
ENSRNOG00000036726	Cd300e	2.00078	1.08e-05	-1.12773	0.00115302	NA
ENSRNOG00000036728	Cd300lb	1.5655	0.00144837	NA	NA	NA
ENSRNOG00000036745	Gna13	0.862431	0.000718439	NA	NA	NA
ENSRNOG00000036762	Itpripl2	1.12945	0.00756251	NA	NA	NA
ENSRNOG00000036829	Nckap1l	NA	NA	-0.684766	0.00608508	GO:0000902 cell morphogenesis; GO:0001782 B cell homeostasis; GO:0002262 myeloid cell homeostasis; GO:0002687 positive regulation of leukocyte migration; GO:0006935 chemotaxis; GO:0009410 response to xenobiotic stimulus; GO:0016477 cell migration; GO:0030011 maintenance of cell polarity; GO:0030031 cell projection assembly; GO:0030593 neutrophil chemotaxis; GO:0030838 positive regulation of actin…
ENSRNOG00000036834	Gpr84	2.49091	4.3e-25	NA	NA	GO:0007218 neuropeptide signaling pathway
ENSRNOG00000036837	Nfe2	4.70614	1.81e-42	-2.5463	6.23e-22	GO:0000768 syncytium formation by plasma membrane fusion; GO:0006355 regulation of transcriptionDNA-templated; GO:0006357 regulation of transcription from RNA polymerase II promoter; GO:0007267 cell-cell signaling; GO:0008283 cell proliferation; GO:0008285 negative regulation of cell proliferation; GO:0010467 gene expression; GO:0010468 regulation of gene expression; GO:0030282 bone mineralizatio…
ENSRNOG00000036918	Etfbkmt	0.935777	0.000402913	NA	NA	GO:0018022 peptidyl-lysine methylation; GO:0018023 peptidyl-lysine trimethylation; GO:1904733 negative regulation of electron carrier activity; GO:1904736 negative regulation of fatty acid beta-oxidation using acyl-CoA dehydrogenase
ENSRNOG00000036942	Tnfrsf9	2.43416	2.85e-18	NA	NA	GO:0006915 apoptotic process; GO:0008285 negative regulation of cell proliferation; GO:0032693 negative regulation of interleukin-10 production; GO:0032695 negative regulation of interleukin-12 production; GO:0033084 regulation of immature T cell proliferation in thymus; GO:0042127 regulation of cell proliferation
ENSRNOG00000037113	Slfn2	4.23871	1.5e-127	-0.928686	0.00304085	GO:0002309 T cell proliferation involved in immune response; GO:0002456 T cell mediated immunity; GO:0008285 negative regulation of cell proliferation; GO:0009617 response to bacterium; GO:0036416 tRNA stabilization
ENSRNOG00000037190	Cd101	1.46861	1.35e-05	NA	NA	GO:0002763 positive regulation of myeloid leukocyte differentiation
ENSRNOG00000037198	Usp18	7.00373	3.43e-140	NA	NA	GO:0006511 ubiquitin-dependent protein catabolic process; GO:0009617 response to bacterium; GO:0016579 protein deubiquitination; GO:0035634 response to stilbenoid; GO:0050727 regulation of inflammatory response; GO:0060339 negative regulation of type I interferon-mediated signaling pathway
ENSRNOG00000037247	Rras	1.41114	0.000146338	NA	NA	GO:0002521 leukocyte differentiation; GO:0007265 Ras protein signal transduction; GO:0010595 positive regulation of endothelial cell migration; GO:0016477 cell migration; GO:0030336 negative regulation of cell migration; GO:0036135 Schwann cell migration; GO:0045766 positive regulation of angiogenesis; GO:0051896 regulation of protein kinase B signaling; GO:0060325 face morphogenesis; GO:0070372 …
ENSRNOG00000037331	Cd33	2.00291	1.45e-17	-1.38847	1.16e-08	GO:0002765 immune response-inhibiting signal transduction; GO:0007155 cell adhesion; GO:0032691 negative regulation of interleukin-1 beta production; GO:0032717 negative regulation of interleukin-8 production; GO:0032720 negative regulation of tumor necrosis factor production; GO:0050714 positive regulation of protein secretion; GO:0051926 negative regulation of calcium ion transport; GO:0098609 …
ENSRNOG00000037339	Siglec10	2.20955	2.86e-08	-1.53815	2.72e-06	GO:0002244 hematopoietic progenitor cell differentiation; GO:0002638 negative regulation of immunoglobulin production; GO:0007155 cell adhesion; GO:0030888 regulation of B cell proliferation; GO:0050776 regulation of immune response; GO:0050849 negative regulation of calcium-mediated signaling
ENSRNOG00000037371	Xaf1	4.81361	5.01e-89	NA	NA	GO:0006915 apoptotic process; GO:0031333 negative regulation of protein complex assembly; GO:0035456 response to interferon-beta
ENSRNOG00000037374	Ly6al	2.27634	4.1e-08	NA	NA	NA
ENSRNOG00000037432	Exo5	1.05194	2.02e-06	NA	NA	GO:0036297 interstrand cross-link repair; GO:0090305 nucleic acid phosphodiester bond hydrolysis
ENSRNOG00000037563	Cd68	2.23137	3.55e-12	-1.03309	0.00352758	GO:0002437 inflammatory response to antigenic stimulus; GO:0002605 negative regulation of dendritic cell antigen processing and presentation; GO:0007568 aging; GO:0031669 cellular response to nutrient levels; GO:0035425 autocrine signaling; GO:0071222 cellular response to lipopolysaccharide; GO:0071310 cellular response to organic substance; GO:0072594 establishment of protein localization to org…
ENSRNOG00000037620	Mob3c	0.903405	0.00161799	NA	NA	GO:0001934 positive regulation of protein phosphorylation; GO:0007165 signal transduction
ENSRNOG00000037690	Sertad3	1.06878	1.76e-05	NA	NA	GO:0006355 regulation of transcriptionDNA-templated; GO:0030308 negative regulation of cell growth; GO:0045893 positive regulation of transcriptionDNA-templated
ENSRNOG00000037710	Calr4	-1.00583	0.00314377	NA	NA	GO:0006457 protein folding; GO:0030433 ubiquitin-dependent ERAD pathway
ENSRNOG00000037757	Calhm6	2.59371	1.53e-06	-1.04923	0.00517505	GO:0098655 cation transmembrane transport
ENSRNOG00000037851	Spidr	1.27431	5.55e-06	NA	NA	GO:0000724 double-strand break repair via homologous recombination; GO:0006974 cellular response to DNA damage stimulus; GO:0010569 regulation of double-strand break repair via homologous recombination; GO:0031334 positive regulation of protein complex assembly; GO:0070202 regulation of establishment of protein localization to chromosome; GO:0071479 cellular response to ionizing radiation; GO:007…
ENSRNOG00000037931	Plaur	4.2696	3.87e-58	NA	NA	GO:0001934 positive regulation of protein phosphorylation; GO:0007283 spermatogenesis; GO:0030155 regulation of cell adhesion; GO:0030162 regulation of proteolysis; GO:0034112 positive regulation of homotypic cell-cell adhesion; GO:0038195 urokinase plasminogen activator signaling pathway; GO:0043066 negative regulation of apoptotic process; GO:0043388 positive regulation of DNA binding; GO:00434…
ENSRNOG00000037957	Aifm3	-1.1358	6.43e-06	NA	NA	GO:0097194 execution phase of apoptosis
ENSRNOG00000038047	Mt1-ps3	3.15103	2.02e-49	NA	NA	GO:0035924 cellular response to vascular endothelial growth factor stimulus; GO:0045926 negative regulation of growth; GO:0071276 cellular response to cadmium ion; GO:0071280 cellular response to copper ion; GO:0071294 cellular response to zinc ion
ENSRNOG00000038085	Rpe	0.651733	0.00153043	NA	NA	GO:0005975 carbohydrate metabolic process; GO:0006098 pentose-phosphate shunt; GO:0009052 pentose-phosphate shuntnon-oxidative branch; GO:0019323 pentose catabolic process; GO:0044262 cellular carbohydrate metabolic process
ENSRNOG00000038286	Slamf6	3.34047	7.29e-18	-1.51907	8.66e-07	GO:0001779 natural killer cell differentiation; GO:0001787 natural killer cell proliferation; GO:0032729 positive regulation of interferon-gamma production; GO:0032740 positive regulation of interleukin-17 production; GO:0042110 T cell activation; GO:0045954 positive regulation of natural killer cell mediated cytotoxicity; GO:0072540 T-helper 17 cell lineage commitment
ENSRNOG00000038574	Rassf9	-1.07096	3.13e-05	NA	NA	GO:0006605 protein targeting; GO:0007165 signal transduction; GO:0016197 endosomal transport; GO:0046907 intracellular transport
ENSRNOG00000038722	Tlr1	4.27992	9.41e-52	NA	NA	GO:0001774 microglial cell activation; GO:0001775 cell activation; GO:0002224 toll-like receptor signaling pathway; GO:0002755 MyD88-dependent toll-like receptor signaling pathway; GO:0006952 defense response; GO:0006954 inflammatory response; GO:0032493 response to bacterial lipoprotein; GO:0032755 positive regulation of interleukin-6 production; GO:0032757 positive regulation of interleukin-8 p…
ENSRNOG00000038881	Hcls1	3.55427	6.56e-64	-1.45556	2.02e-11	GO:0000122 negative regulation of transcription from RNA polymerase II promoter; GO:0008284 positive regulation of cell proliferation; GO:0009725 response to hormone; GO:0014068 positive regulation of phosphatidylinositol 3-kinase signaling; GO:0030041 actin filament polymerization; GO:0030218 erythrocyte differentiation; GO:0030833 regulation of actin filament polymerization; GO:0030854 positive…
ENSRNOG00000038916	Dram1	2.10378	5.9e-19	NA	NA	GO:0010506 regulation of autophagy
ENSRNOG00000039048	Cd200r1	3.44778	5e-45	-0.917684	0.000991635	GO:0032715 negative regulation of interleukin-6 production; GO:0034113 heterotypic cell-cell adhesion; GO:1901215 negative regulation of neuron death; GO:1905522 negative regulation of macrophage migration; GO:2000405 negative regulation of T cell migration
ENSRNOG00000039204	Pram1	1.50377	8.72e-05	-1.07841	0.00209216	NA
ENSRNOG00000039464	Tmem229a	-1.25647	1.79e-10	NA	NA	NA
ENSRNOG00000039496	Plp2	1.76217	2.18e-16	NA	NA	GO:0005886 plasma membrane; GO:0016020 membrane; GO:0016021 integral component of membrane
ENSRNOG00000039593	Ecscr	1.72286	3.95e-14	NA	NA	GO:0016525 negative regulation of angiogenesis; GO:1901800 positive regulation of proteasomal protein catabolic process; GO:2000353 positive regulation of endothelial cell apoptotic process
ENSRNOG00000039759	Gpr34	-2.22912	8.02e-14	NA	NA	GO:0007186 G-protein coupled receptor signaling pathway; GO:0035589 G-protein coupled purinergic nucleotide receptor signaling pathway
ENSRNOG00000039891	Adgrg5	1.81981	4.05e-06	NA	NA	GO:0007166 cell surface receptor signaling pathway; GO:0007189 adenylate cyclase-activating G-protein coupled receptor signaling pathway
ENSRNOG00000039969	Dsc2	1.28167	0.000567857	NA	NA	GO:0007156 homophilic cell adhesion via plasma membrane adhesion molecules; GO:0009267 cellular response to starvation; GO:0086042 cardiac muscle cell-cardiac muscle cell adhesion; GO:0086073 bundle of His cell-Purkinje myocyte adhesion involved in cell communication; GO:0086091 regulation of heart rate by cardiac conduction; GO:0098609 cell-cell adhesion; GO:0098911 regulation of ventricular car…
ENSRNOG00000040350	Mir675	6.0212	2.97e-52	NA	NA	GO:0010629 negative regulation of gene expression; GO:0030514 negative regulation of BMP signaling pathway; GO:0035195 gene silencing by miRNA; GO:0043415 positive regulation of skeletal muscle tissue regeneration; GO:0051897 positive regulation of protein kinase B signaling; GO:1900017 positive regulation of cytokine production involved in inflammatory response; GO:1901670 negative regulation of…
ENSRNOG00000042353	Mlkl	3.73825	2.54e-42	NA	NA	GO:0006468 protein phosphorylation; GO:0007166 cell surface receptor signaling pathway; GO:0051607 defense response to virus; GO:0070207 protein homotrimerization; GO:0070266 necroptotic process; GO:0097527 necroptotic signaling pathway; GO:0097528 execution phase of necroptosis
ENSRNOG00000042360	Treml4	1.99381	3.49e-05	NA	NA	GO:0002230 positive regulation of defense response to virus by host; GO:0002457 T cell antigen processing and presentation; GO:0006911 phagocytosisengulfment; GO:0008104 protein localization; GO:0034157 positive regulation of toll-like receptor 7 signaling pathway; GO:0034165 positive regulation of toll-like receptor 9 signaling pathway; GO:0034181 positive regulation of toll-like receptor 13 sig…
ENSRNOG00000042426	Cyp4v2	1.36724	1.02e-07	NA	NA	GO:0010430 fatty acid omega-oxidation
ENSRNOG00000042628	Tmem273	-1.27792	0.0081842	NA	NA	NA
ENSRNOG00000042686	Trim34	1.9058	1.02e-09	NA	NA	GO:0000209 protein polyubiquitination; GO:0010468 regulation of gene expression; GO:0010508 positive regulation of autophagy; GO:0016567 protein ubiquitination; GO:0032880 regulation of protein localization; GO:0043123 positive regulation of I-kappaB kinase/NF-kappaB signaling; GO:0045087 innate immune response; GO:0046596 regulation of viral entry into host cell; GO:0051091 positive regulation o…
ENSRNOG00000042758	Tmem243	1.03658	2e-06	NA	NA	NA
ENSRNOG00000042825	Cd300le	2.43366	2.07e-15	-1.37494	7.58e-06	NA
ENSRNOG00000042838	Junb	2.37251	9.8e-17	NA	NA	NA
ENSRNOG00000043044	Cnn2	1.79312	1.82e-07	NA	NA	GO:0006909 phagocytosis; GO:0010628 positive regulation of gene expression; GO:0030097 hemopoiesis; GO:0030336 negative regulation of cell migration; GO:0031032 actomyosin structure organization; GO:0032970 regulation of actin filament-based process; GO:0042060 wound healing; GO:0042127 regulation of cell proliferation; GO:0050765 negative regulation of phagocytosis; GO:0051649 establishment of l…
ENSRNOG00000043199	Bves	NA	NA	1.2507	0.000105734	GO:0001921 positive regulation of receptor recycling; GO:0002027 regulation of heart rate; GO:0002244 hematopoietic progenitor cell differentiation; GO:0002931 response to ischemia; GO:0007507 heart development; GO:0007519 skeletal muscle tissue development; GO:0008360 regulation of cell shape; GO:0016192 vesicle-mediated transport; GO:0034446 substrate adhesion-dependent cell spreading; GO:00400…
ENSRNOG00000043329	Rnf180	-0.654841	0.00433309	NA	NA	GO:0000209 protein polyubiquitination; GO:0030534 adult behavior; GO:0031398 positive regulation of protein ubiquitination; GO:0032436 positive regulation of proteasomal ubiquitin-dependent protein catabolic process; GO:0042415 norepinephrine metabolic process; GO:0042428 serotonin metabolic process; GO:0050790 regulation of catalytic activity; GO:1901360 organic cyclic compound metabolic process
ENSRNOG00000043416	Bcl3	4.97109	1.99e-70	NA	NA	GO:0002268 follicular dendritic cell differentiation; GO:0002315 marginal zone B cell differentiation; GO:0002455 humoral immune response mediated by circulating immunoglobulin; GO:0002467 germinal center formation; GO:0006606 protein import into nucleus; GO:0006974 cellular response to DNA damage stimulus; GO:0007249 I-kappaB kinase/NF-kappaB signaling; GO:0009615 response to virus; GO:0010225 r…
ENSRNOG00000043426	Kyat3	1.30471	3.91e-06	NA	NA	GO:0006103 2-oxoglutarate metabolic process; GO:0006520 cellular amino acid metabolic process; GO:0009058 biosynthetic process; GO:0070189 kynurenine metabolic process; GO:0097053 L-kynurenine catabolic process
ENSRNOG00000043451	Spp1	2.87974	9.51e-13	-1.38968	3.02e-06	GO:0001503 ossification; GO:0001649 osteoblast differentiation; GO:0006710 androgen catabolic process; GO:0006874 cellular calcium ion homeostasis; GO:0006883 cellular sodium ion homeostasis; GO:0006954 inflammatory response; GO:0007155 cell adhesion; GO:0007165 signal transduction; GO:0010033 response to organic substance; GO:0010811 positive regulation of cell-substrate adhesion; GO:0030154 cel…
ENSRNOG00000043465	Arc	NA	NA	2.1824	2.34e-15	GO:0006897 endocytosis; GO:0007010 cytoskeleton organization; GO:0007492 endoderm development; GO:0007612 learning; GO:0007616 long-term memory; GO:0009952 anterior/posterior pattern specification; GO:0016477 cell migration; GO:0022604 regulation of cell morphogenesis; GO:0048168 regulation of neuronal synaptic plasticity; GO:0050804 modulation of synaptic transmission; GO:0051028 mRNA transport;…
ENSRNOG00000045553	Proser2	-0.803538	0.00471928	NA	NA	NA
ENSRNOG00000045558	Cd34	-1.40764	6.32e-10	NA	NA	GO:0001894 tissue homeostasis; GO:0001935 endothelial cell proliferation; GO:0003094 glomerular filtration; GO:0003158 endothelium development; GO:0007160 cell-matrix adhesion; GO:0007165 signal transduction; GO:0008217 regulation of blood pressure; GO:0010628 positive regulation of gene expression; GO:0010629 negative regulation of gene expression; GO:0030097 hemopoiesis; GO:0030195 negative reg…
ENSRNOG00000045615	Tha1	NA	NA	-0.850813	0.00444001	GO:0006545 glycine biosynthetic process; GO:0006567 threonine catabolic process
ENSRNOG00000045636	Fasn	-0.655839	0.00169712	NA	NA	GO:0002068 glandular epithelial cell development; GO:0006084 acetyl-CoA metabolic process; GO:0006633 fatty acid biosynthetic process; GO:0006954 inflammatory response; GO:0008610 lipid biosynthetic process; GO:0008611 ether lipid biosynthetic process; GO:0009888 tissue development; GO:0030223 neutrophil differentiation; GO:0030224 monocyte differentiation; GO:0030879 mammary gland development; G…
ENSRNOG00000045649	Arrdc3	1.77735	2.24e-23	NA	NA	GO:0001659 temperature homeostasis; GO:0015031 protein transport; GO:0031649 heat generation; GO:0031651 negative regulation of heat generation; GO:0035332 positive regulation of hippo signaling; GO:0043588 skin development; GO:0051443 positive regulation of ubiquitin-protein transferase activity; GO:0060613 fat pad development; GO:0071878 negative regulation of adrenergic receptor signaling path…
ENSRNOG00000045668	Ifnar2	0.992838	4.5e-05	NA	NA	GO:0006357 regulation of transcription from RNA polymerase II promoter; GO:0007259 JAK-STAT cascade; GO:0008283 cell proliferation; GO:0019221 cytokine-mediated signaling pathway; GO:0033080 immature T cell proliferation in thymus; GO:0035455 response to interferon-alpha; GO:0035456 response to interferon-beta; GO:0051607 defense response to virus; GO:0060337 type I interferon signaling pathway
ENSRNOG00000045829	Thbs1	3.46485	2.49e-22	NA	NA	GO:0001937 negative regulation of endothelial cell proliferation; GO:0001953 negative regulation of cell-matrix adhesion; GO:0002040 sprouting angiogenesis; GO:0002544 chronic inflammatory response; GO:0002581 negative regulation of antigen processing and presentation of peptide or polysaccharide antigen via MHC class II; GO:0002605 negative regulation of dendritic cell antigen processing and pre…
ENSRNOG00000045992	Tlr8	2.40529	3.58e-10	-1.61911	4.66e-07	GO:0001932 regulation of protein phosphorylation; GO:0002224 toll-like receptor signaling pathway; GO:0002755 MyD88-dependent toll-like receptor signaling pathway; GO:0006954 inflammatory response; GO:0007249 I-kappaB kinase/NF-kappaB signaling; GO:0009615 response to virus; GO:0032695 negative regulation of interleukin-12 production; GO:0032727 positive regulation of interferon-alpha production;…
ENSRNOG00000046086	Tmc8	0.941626	0.00252896	NA	NA	GO:0001558 regulation of cell growth; GO:0006882 cellular zinc ion homeostasis; GO:0031333 negative regulation of protein complex assembly; GO:0032091 negative regulation of protein binding; GO:0034220 ion transmembrane transport; GO:0055069 zinc ion homeostasis; GO:1902041 regulation of extrinsic apoptotic signaling pathway via death domain receptors
ENSRNOG00000046202	Metrnl	1.39507	4.15e-06	NA	NA	GO:0007165 signal transduction; GO:0009409 response to cold; GO:0014850 response to muscle activity; GO:0045444 fat cell differentiation; GO:0050728 negative regulation of inflammatory response; GO:0050873 brown fat cell differentiation; GO:0090336 positive regulation of brown fat cell differentiation; GO:0097009 energy homeostasis
ENSRNOG00000046254	Adgre1	1.64517	1.32e-12	NA	NA	GO:0002250 adaptive immune response; GO:0007166 cell surface receptor signaling pathway; GO:0007186 G-protein coupled receptor signaling pathway; GO:0007189 adenylate cyclase-activating G-protein coupled receptor signaling pathway; GO:0071356 cellular response to tumor necrosis factor; GO:0071560 cellular response to transforming growth factor beta stimulus
ENSRNOG00000046428	Lrrc75b	-0.617415	0.00523426	NA	NA	NA
ENSRNOG00000046452	Fcgr2b	2.82949	2.15e-17	NA	NA	GO:0001811 negative regulation of type I hypersensitivity; GO:0002434 immune complex clearance; GO:0002638 negative regulation of immunoglobulin production; GO:0002862 negative regulation of inflammatory response to antigenic stimulus; GO:0002865 negative regulation of acute inflammatory response to antigenic stimulus; GO:0002924 negative regulation of humoral immune response mediated by circulat…
ENSRNOG00000046667	Fosb	NA	NA	2.8315	3.58e-39	GO:0006357 regulation of transcription from RNA polymerase II promoter; GO:0006366 transcription from RNA polymerase II promoter; GO:0007565 female pregnancy; GO:0009410 response to xenobiotic stimulus; GO:0009612 response to mechanical stimulus; GO:0032570 response to progesterone; GO:0032870 cellular response to hormone stimulus; GO:0043278 response to morphine; GO:0045944 positive regulation o…
ENSRNOG00000046834	C3	5.72508	2.55e-62	NA	NA	GO:0001798 positive regulation of type IIa hypersensitivity; GO:0001934 positive regulation of protein phosphorylation; GO:0001970 positive regulation of activation of membrane attack complex; GO:0002507 tolerance induction; GO:0006508 proteolysis; GO:0006631 fatty acid metabolic process; GO:0006935 chemotaxis; GO:0006954 inflammatory response; GO:0006956 complement activation; GO:0006957 complem…
[truncated: 137 more rows]
