# Supplementary material for: Uncovering the neuroprotective effect of vitamin B12 in pneumococcal meningitis: insights into its pleiotropic mode of action at the transcriptional level
Source: Front Immunol. 2023 Oct 3;14:1250055. doi: 10.3389/fimmu.2023.1250055 (PMC10579599; doi:10.3389/fimmu.2023.1250055)
Supplement: Supplementary file 3 [file DataSheet_3.xlsx]

## Sheet: Canonical_Pathways_Obs2x3
Supplementary Material 3: Canonical Pathways affected by PM and B12 treatment
Contrast	Inf+Pla vs. Sham+Pla				Inf+B12 vs. Inf+Pla
Effect	PM effect				Treatment effect
Canonical Pathways	-log(P-value)	Z-score	Ratio	Molecules	-log(P-value)	Z-score	Ratio	Molecules
Role of Pattern Recognition Receptors in Recognition of Bacteria and Viruses	18.9	4.84934	0.336	C1QA,C1QB,C1QC,C3,C3AR1,C5AR1,CASP1,CLCF1,CLEC7A,EIF2AK2,IFIH1,IL11,IL18,IL1A,IL1B,IRF7,LIF,LTA,MYD88,NFKB1,NFKB2,NLRC4,NLRP3,NOD1,NOD2,OAS1,OAS2,OAS3,OSM,PIK3CG,PIK3R3,PIK3R5,PIK3R6,PLCG2,PRKCD,PTX3,RELA,TGFB1,TGFB3,TLR1,TLR2,TLR3,TLR4,TLR5,TLR6,TLR7,TLR8,TNFSF10	4.6	-3	0.0839	C5AR1,CASP1,CLEC7A,IL1B,NLRC4,NOD2,OAS3,PIK3R5,TLR2,TLR5,TLR6,TLR8
TREM1 Signaling	17.2	5.65685	0.451	CASP1,CD40,CIITA,FCGR2B,ICAM1,IL18,IL1B,IL1RL1,ITGA5,ITGAX,JAK2,MYD88,NFKB1,NFKB2,NLRC4,Nlrp1a,NLRP3,NOD1,NOD2,PLCG2,RELA,STAT3,STAT5A,TLR1,TLR2,TLR3,TLR4,TLR5,TLR6,TLR7,TLR8,TYROBP	5.93	-3.16228	0.141	CASP1,IL1B,NLRC4,Nlrp1a,NOD2,TLR2,TLR5,TLR6,TLR8,TYROBP
Neuroinflammation Signaling Pathway	17.1	5.92144	0.237	B2M,BACE2,BIRC2,BIRC3,CASP1,CASP8,CD200R1,CD40,CFLAR,CREB3L4,CX3CR1,CXCL10,CYBB,FAS,FOS,GRIN2C,HLA-A,HLA-DQA1,HLA-DRA,HLA-DRB5,HLA-E,HMOX1,ICAM1,IL18,IL1B,IL1R1,IRAK2,IRAK3,IRAK4,IRF7,JAK2,JAK3,JUN,MMP9,MYD88,NCF1,NCF2,NFE2L2,NFKB1,NFKB2,NLRP3,PIK3CG,PIK3R3,PIK3R5,PIK3R6,PLA2G3,PLA2G4A,PLCG2,PSEN2,PTGS2,PYCARD,RELA,SLC6A12,SLC6A13,SOD2,TGFB1,TGFB3,TLR1,TLR2,TLR3,TLR4,TLR5,TLR6,TLR7,TLR8,TNFRSF1A,…	3.74	-1.94145	0.0557	BDNF,CASP1,CD200R1,CYBB,FOS,IL1B,NCF1,NCF2,PIK3R5,PTGS2,SLC1A2,TLR2,TLR5,TLR6,TLR8,TYROBP
Acute Phase Response Signaling	14.6	4.86664	0.279	C1R,C1S,C2,C3,C4A/C4B,CEBPB,CFB,CP,FOS,FTL,HMOX1,HP,IL18,IL1A,IL1B,IL1R1,IL1RAP,IL1RN,JAK2,JUN,LBP,MAP3K14,MYD88,NFKB1,NFKB2,NFKBIA,NFKBIE,OSM,OSMR,PIK3CG,PIK3R3,RASD2,RELA,RRAS,SERPINE1,SERPING1,SHC1,SOCS1,SOCS3,SOD2,STAT3,TF,TNFRSF11B,TNFRSF1A,TNFRSF1B,TRAF2	0.974	-1.63299	0.0364	FOS,HP,IL1B,IL1RN,LBP,TNFRSF1B
IL-6 Signaling	13.9	4.22577	0.311	CD14,CEBPB,FOS,HSPB1,IL18,IL18RAP,IL1A,IL1B,IL1R1,IL1R2,IL1RAP,IL1RL1,IL1RN,JAK2,JUN,LBP,MAP3K14,MAPKAPK2,NFKB1,NFKB2,NFKBIA,NFKBIE,PIK3CG,PIK3R3,PIK3R5,PIK3R6,RASD2,RELA,RRAS,SHC1,SOCS1,SOCS3,STAT3,TNFAIP6,TNFRSF11B,TNFRSF1A,TNFRSF1B,TRAF2	2.56	-1.13389	0.0656	FOS,IL1B,IL1R2,IL1RN,LBP,PIK3R5,SRF,TNFRSF1B
Toll-like Receptor Signaling	13.7	4.02492	0.392	CD14,EIF2AK2,FOS,IL18,IL1A,IL1B,IL1RL1,IL1RN,IRAK2,IRAK3,IRAK4,JUN,LBP,MAP3K14,MYD88,NFKB1,NFKB2,NFKBIA,RELA,TLR1,TLR2,TLR3,TLR4,TLR5,TLR6,TLR7,TLR8,TNFAIP3,TRAF1	4.86	-2	0.122	FOS,IL1B,IL1RN,LBP,TLR2,TLR5,TLR6,TLR8,TRAF1
NF-κB Signaling	13.7	3.91965	0.266	CASP8,CD40,EIF2AK2,FCER1G,IL18,IL1A,IL1B,IL1R1,IL1R2,IL1RN,IRAK3,IRAK4,LTA,LTBR,MAP3K14,MAP3K8,MYD88,NFKB1,NFKB2,NFKBIA,NFKBIE,PDGFRB,PIK3CG,PIK3R3,PIK3R5,PIK3R6,PLCG2,RASD2,RELA,RELB,RRAS,TANK,TLR1,TLR2,TLR3,TLR4,TLR5,TLR6,TLR7,TLR8,TNFAIP3,TNFRSF11B,TNFRSF1A,TNFRSF1B,TNIP1,TRAF2	3.21	-3.31662	0.0636	FCER1G,IL1B,IL1R2,IL1RN,MAP3K8,PIK3R5,TLR2,TLR5,TLR6,TLR8,TNFRSF1B
Dendritic Cell Maturation	13.6	4.84139	0.268	B2M,CCR7,CD40,COL11A2,CREB3L4,FCER1G,FCGR1A,FCGR2B,FCGR3A/FCGR3B,HLA-A,HLA-DQA1,HLA-DRA,HLA-DRB5,HLA-E,ICAM1,IL18,IL1A,IL1B,IL1RN,IRF8,JAK2,LTA,LTBR,MAP3K14,MYD88,NFKB1,NFKB2,NFKBIA,NFKBIE,NOTUM,PIK3CG,PIK3R3,PIK3R5,PIK3R6,PLCG2,RELA,RELB,STAT2,TLR2,TLR3,TLR4,TNFRSF11B,TNFRSF1A,TNFRSF1B,TYROBP	1.75	-2.64575	0.0476	FCER1G,FCGR1A,IL1B,IL1RN,PIK3R5,TLR2,TNFRSF1B,TYROBP
LXR/RXR Activation	12.4	-3.02372	0.317	APOD,C3,C4A/C4B,CD14,CLU,FASN,FDFT1,HMGCR,IL18,IL18RAP,IL1A,IL1B,IL1R1,IL1R2,IL1RAP,IL1RL1,IL1RN,LBP,LYZ,MMP9,MSR1,NFKB1,NFKB2,PTGS2,RELA,S100A8,SCD,TF,TLR3,TLR4,TNFRSF11B,TNFRSF1A,TNFRSF1B	5.21	2.33333	0.106	HMGCR,IL1B,IL1R2,IL1RN,LBP,LDLR,LYZ,MSR1,PTGS2,S100A8,TNFRSF1B
Role of PKR in Interferon Induction and Antiviral Response	11.9	3.65148	0.298	ATF3,BID,CASP1,CASP8,COLEC12,EIF2AK2,FAS,FCGR1A,FOS,HSPA1A/HSPA1B,HSPA5,IFIH1,IFNAR2,IL18,IL1B,IRF1,IRF9,JUN,MSR1,MYD88,NFKB1,NFKB2,NFKBIA,NFKBIE,PDGFC,PDGFRB,PYCARD,RELA,SCARA5,STAT2,STAT3,TLR3,TLR4,TNFRSF1A	3.39	-1.41421	0.0789	ATF3,CASP1,FCGR1A,FOS,HSP90B1,HSPA5,HSPA8,IL1B,MSR1
Interferon Signaling	11.2	3.15296	0.514	BAK1,IFI35,IFIT1,IFIT3,IFITM2,IFITM3,IFNAR2,IRF1,IRF9,ISG15,JAK2,MX1,OAS1,PSMB8,RELA,SOCS1,STAT2,TAP1	0.301	NA	0.0286	IFIT1
Natural Killer Cell Signaling	10.9	4.22116	0.23	B2M,CD244,CD48,COL11A2,FCER1G,FCGR3A/FCGR3B,HCST,HLA-A,HLA-E,HLA-G,HSPA1A/HSPA1B,HSPA5,IL12RB1,IL18,IL18R1,IL18RAP,IL2RB,IRAK4,ITGAL,JAK2,JAK3,LCP2,MAP3K14,MAP3K6,MAP3K8,MYD88,NCR3,NECTIN2,NFKB1,NFKB2,PIK3CG,PIK3R3,PIK3R5,PIK3R6,PLCG2,PTPN6,RAC2,RASD2,RELA,RRAS,TNFSF10,TYROBP,VAV1,WAS	2.35	-1.26491	0.0524	FCER1G,HSPA5,HSPA8,LCP2,MAP3K8,PIK3R5,PTPN6,RAC2,TYROBP,WAS
CD40 Signaling	10.9	2.13201	0.375	CD40,FOS,ICAM1,JAK3,JUN,LTA,MAP3K14,MAPKAPK2,NFKB1,NFKB2,NFKBIA,NFKBIE,PIK3CG,PIK3R3,PIK3R5,PIK3R6,PTGS1,PTGS2,RELA,STAT3,TANK,TNFAIP3,TRAF1,TRAF2	1.43	NA	0.0625	FOS,PIK3R5,PTGS2,TRAF1
Crosstalk between Dendritic Cells and Natural Killer Cells	10.4	5	0.321	CCR7,CD40,CSF2RB,FAS,HLA-A,HLA-DRA,HLA-DRB5,HLA-E,HLA-G,IL15RA,IL18,IL2RB,IL2RG,ITGAL,LTA,LTBR,NCR3,NECTIN2,NFKB1,NFKB2,RELA,TLR3,TLR4,TLR7,TNFRSF1B,TNFSF10,TYROBP	0.308	NA	0.0238	TNFRSF1B,TYROBP
TNFR2 Signaling	10.3	2.13809	0.533	BIRC2,BIRC3,FOS,JUN,LTA,MAP3K14,NFKB1,NFKB2,NFKBIA,NFKBIE,RELA,TANK,TNFAIP3,TNFRSF1B,TRAF1,TRAF2	1.69	NA	0.1	FOS,TNFRSF1B,TRAF1
JAK/Stat Signaling	10.2	1.4	0.325	CCKBR,CDKN1A,CEBPB,CISH,FOS,JAK2,JAK3,JUN,NFKB1,NFKB2,PIK3CG,PIK3R3,PIK3R5,PIK3R6,PTPN1,PTPN6,RASD2,RELA,RRAS,SHC1,SOCS1,SOCS3,STAT2,STAT3,STAT5A,STAT6	1.14	1	0.05	CCKBR,FOS,PIK3R5,PTPN6
STAT3 Pathway	10.2	1.60591	0.257	CDKN1A,CISH,CSF2RB,FGF2,HGF,IFNLR1,IL10RA,IL10RB,IL12RB1,IL13RA1,IL15RA,IL17RA,IL18R1,IL18RAP,IL1A,IL1B,IL1R1,IL1R2,IL1RL1,IL20RB,IL27RA,IL2RA,IL2RB,IL2RG,IL4R,JAK2,PDGFRB,PIM1,PTPN6,RASD2,RRAS,SOCS1,SOCS3,STAT3,TGFB1	0.301	NA	0.0221	IL1B,IL1R2,PTPN6
PPAR Signaling	10.1	-4.15761	0.296	CITED2,FOS,IL18,IL18RAP,IL1A,IL1B,IL1R1,IL1R2,IL1RAP,IL1RL1,IL1RN,JUN,MAP3K14,NFKB1,NFKB2,NFKBIA,NFKBIE,PDGFC,PDGFRB,PTGS2,RASD2,RELA,RRAS,SHC1,STAT5A,TNFRSF11B,TNFRSF1A,TNFRSF1B,TRAF2	2.5	0.377964	0.0714	FOS,HSP90B1,IL1B,IL1R2,IL1RN,PTGS2,TNFRSF1B
Production of Nitric Oxide and Reactive Oxygen Species in Macrophages	9.99	5.19109	0.228	APOD,CLU,CYBA,CYBB,FOS,IRF1,IRF8,JAK2,JAK3,JUN,LYZ,MAP3K14,MAP3K6,MAP3K8,NCF1,NCF2,NCF4,NFKB1,NFKB2,NFKBIA,NFKBIE,PIK3CG,PIK3R3,PIK3R5,PIK3R6,PLCG2,PRKCD,PTPN6,RAC2,RELA,RHOC,RHOG,RHOH,RHOJ,S100A8,SPI1,TLR2,TLR4,TNFRSF11B,TNFRSF1A,TNFRSF1B	4.25	-2.7136	0.0722	CYBB,FOS,LYZ,MAP3K8,NCF1,NCF2,PIK3R5,PTPN6,RAC2,RHOH,S100A8,TLR2,TNFRSF1B
Th1 Pathway	9.9	2.35339	0.269	CD274,CD4,CD40,CD8A,HAVCR2,HLA-A,HLA-DQA1,HLA-DRA,HLA-DRB5,ICAM1,IL10RA,IL10RB,IL12RB1,IL18,IL18R1,IL27RA,IRF1,ITGB2,JAK2,JAK3,LTA,NFIL3,NFKB1,PIK3CG,PIK3R3,PIK3R5,PIK3R6,PSEN2,SOCS1,SOCS3,STAT3,VAV1	0.383	NA	0.0252	ITGB2,NFIL3,PIK3R5
Inflammasome pathway	9.57	3.60555	0.619	CASP1,CASP8,CTSB,IL18,IL1B,MYD88,NFKB1,NFKB2,NLRC4,NLRP3,NOD2,PYCARD,TLR4	3.18	-2	0.19	CASP1,IL1B,NLRC4,NOD2
Death Receptor Signaling	9.5	2.74563	0.297	ARHGDIB,BID,BIRC2,BIRC3,CASP7,CASP8,CFLAR,DAXX,FAS,HSPB1,MAP3K14,NFKB1,NFKB2,NFKBIA,NFKBIE,PARP10,PARP12,PARP14,PARP3,PARP9,RELA,TANK,TIPARP,TNFRSF1A,TNFRSF1B,TNFSF10,TRAF2	0.271	NA	0.022	ARHGDIB,TNFRSF1B
Complement System	9.48	1.94145	0.485	C1QA,C1QB,C1QC,C1R,C1S,C2,C3,C3AR1,C4A/C4B,C5AR1,CD55,CFB,CFD,ITGAX,ITGB2,SERPING1	0.866	NA	0.0606	C5AR1,ITGB2
HMGB1 Signaling	8.94	4.01663	0.229	CLCF1,FOS,ICAM1,IL11,IL18,IL1A,IL1B,IL1R1,JUN,LIF,LTA,NFKB1,NFKB2,OSM,PIK3CG,PIK3R3,PIK3R5,PIK3R6,RAC2,RASD2,RELA,RHOC,RHOG,RHOH,RHOJ,RRAS,SELE,SERPINE1,TGFB1,TGFB3,TLR4,TNFRSF11B,TNFRSF1A,TNFRSF1B,TNFSF10,VCAM1	1.45	-0.816497	0.0446	FOS,IL1B,PIK3R5,PLAT,RAC2,RHOH,TNFRSF1B
iNOS Signaling	8.35	3.87298	0.375	CD14,FOS,HMGA1,IRAK2,IRAK3,IRAK4,IRF1,JAK2,JAK3,JUN,LBP,MYD88,NFKB1,NFKB2,NFKBIA,NFKBIE,RELA,TLR4	0.616	NA	0.0417	FOS,LBP
PI3K/AKT Signaling	8.21	3.35659	0.213	CDKN1A,CSF2RB,EIF4EBP1,GDF15,IFNLR1,IL10RA,IL10RB,IL12RB1,IL13RA1,IL15RA,IL17RA,IL18R1,IL18RAP,IL1R1,IL1R2,IL1RL1,IL20RB,IL27RA,IL2RA,IL2RB,IL2RG,IL4R,ITGA5,JAK2,JAK3,MAP3K8,NFKB1,NFKB2,NFKBIA,NFKBIE,PIK3CG,PIK3R3,PTGS2,RASD2,RELA,RRAS,SHC1	0.351	NA	0.023	HSP90B1,IL1R2,MAP3K8,PTGS2
Th2 Pathway	7.97	2.4004	0.233	CCR1,CD4,CD40,CRLF2,HLA-A,HLA-DQA1,HLA-DRA,HLA-DRB5,ICAM1,IL12RB1,IL1RL1,IL2RA,IL2RB,IL2RG,IL4R,ITGB2,JAK2,JAK3,JUN,NFKB1,PIK3CG,PIK3R3,PIK3R5,PIK3R6,PSEN2,SOCS3,SPI1,STAT5A,STAT6,TGFB1,VAV1	0.314	NA	0.0226	CCR1,ITGB2,PIK3R5
IL-8 Signaling	7.83	4.90189	0.2	ANGPT2,CYBB,EIF4EBP1,FOS,GNA13,HBEGF,HMOX1,ICAM1,IRAK2,IRAK3,IRAK4,ITGAX,ITGB2,JUN,MMP9,MYL12B,NCF1,NCF2,NFKB1,PDGFC,PGF,PIK3CG,PIK3R3,PIK3R5,PIK3R6,PLD2,PRKCD,PTGS2,RAC2,RASD2,RELA,RHOC,RHOG,RHOH,RHOJ,RRAS,VASP,VCAM1,VEGFD	2.28	-1.41421	0.0513	CYBB,FOS,ITGB2,NCF1,NCF2,PIK3R5,PTGS2,RAC2,RHOH,VASP
Tec Kinase Signaling	7.66	4.84934	0.214	BMX,BTK,FAS,FCER1G,FGR,FOS,GNA13,HCK,ITGA5,JAK2,JAK3,LYN,NFKB1,NFKB2,PIK3CG,PIK3R3,PIK3R5,PIK3R6,PLCG2,PRKCD,RAC2,RELA,RHOC,RHOG,RHOH,RHOJ,STAT2,STAT3,STAT5A,STAT6,TLR4,TNFSF10,VAV1,WAS	2.38	-2.12132	0.0566	FCER1G,FGR,FOS,HCK,LYN,PIK3R5,RAC2,RHOH,WAS
p38 MAPK Signaling	7.53	4.31455	0.245	CREB3L4,DAXX,DUSP1,FAS,HSPB1,IL18,IL18RAP,IL1A,IL1B,IL1R1,IL1R2,IL1RAP,IL1RL1,IL1RN,IRAK2,IRAK3,IRAK4,MAP4K1,MAPKAPK2,PLA2G3,PLA2G4A,TGFB1,TGFB3,TIFA,TNFRSF1A,TNFRSF1B,TRAF2	1.19	-1.34164	0.0455	IL1B,IL1R2,IL1RN,SRF,TNFRSF1B
Th17 Activation Pathway	7.5	3.90007	0.308	BATF,FCER1G,HIF1A,IL12RB1,IL1B,IL1R1,IL23R,IRAK2,IRAK3,IRAK4,JAK2,JAK3,MYD88,NFKB1,NFKB2,PTGER2,RELA,RUNX1,SOCS3,STAT3	1.41	-2	0.0615	BATF,FCER1G,HSP90B1,IL1B
IL-9 Signaling	7.44	1.38675	0.424	BCL3,CISH,IL2RG,JAK3,NFKB1,NFKB2,PIK3CG,PIK3R3,PIK3R5,PIK3R6,RELA,SOCS3,STAT3,STAT5A	0.866	NA	0.0606	IRS2,PIK3R5
Activation of IRF by Cytosolic Pattern Recognition Receptors	7.42	1.41421	0.333	ADAR,CD40,DHX58,IFIH1,IFIT2,IRF7,IRF9,ISG15,JUN,LTA,NFKB1,NFKB2,NFKBIA,NFKBIE,RELA,STAT2,TANK,ZBP1	NA	NA	NA	NA
TNFR1 Signaling	7.34	2.5	0.347	BID,BIRC2,BIRC3,CASP7,CASP8,FOS,JUN,MAP3K14,NFKB1,NFKB2,NFKBIA,NFKBIE,RELA,TANK,TNFAIP3,TNFRSF1A,TRAF2	0.207	NA	0.0204	FOS
IL-23 Signaling Pathway	7.27	1.80739	0.364	HIF1A,IL12RB1,IL1B,IL23R,JAK2,NFKB1,NFKB2,NFKBIA,PIK3CG,PIK3R3,PIK3R5,PIK3R6,RELA,RUNX1,SOCS3,STAT3	0.671	NA	0.0455	IL1B,PIK3R5
TWEAK Signaling	7.05	1.06904	0.4	BID,BIRC2,BIRC3,CASP7,CASP8,MAP3K14,NFKB1,NFKB2,NFKBIA,NFKBIE,RELA,TNFRSF12A,TRAF1,TRAF2	0.301	NA	0.0286	TRAF1
NF-κB Activation by Viruses	6.33	2.68328	0.256	CD4,EIF2AK2,ITGA5,ITGA6,ITGAL,ITGB2,MAP3K14,NFKB1,NFKB2,NFKBIA,NFKBIE,PIK3CG,PIK3R3,PIK3R5,PIK3R6,PRKCD,RASD2,RELA,RRAS,TNFRSF14,TRAF2	0.319	NA	0.0244	ITGB2,PIK3R5
T Cell Exhaustion Signaling Pathway	5.98	2.98481	0.193	BATF,CD274,FCER1G,FOS,HAVCR2,HLA-A,HLA-DQA1,HLA-DRA,HLA-DRB5,HLA-E,HLA-G,IFNAR2,IL10RA,IL10RB,IL12RB1,IRF9,JAK2,JAK3,JUN,PIK3CG,PIK3R3,PIK3R5,PIK3R6,PLCG2,PTPN6,RASD2,RRAS,STAT2,STAT3,TGFB1,TNFRSF14	0.679	-1	0.0311	BATF,FCER1G,FOS,PIK3R5,PTPN6
Eicosanoid Signaling	5.95	1.41421	0.273	ALOX5,ALOX5AP,GGT1,HPGDS,LTB4R,LTC4S,PLA2G3,PLA2G4A,PLA2G7,PLAAT3,PNPLA3,PTGDS,PTGER2,PTGES,PTGIR,PTGS1,PTGS2,TBXAS1	3.52	NA	0.106	ALOX15,ALOX5AP,GGT1,HPGDS,LTB4R,PTGDS,PTGS2
Leukocyte Extravasation Signaling	5.9	3.15682	0.182	ARHGAP9,BMX,BTK,CD44,CLDN1,CLDN19,CYBA,CYBB,EZR,ICAM1,ITGA5,ITGA6,ITGAL,ITGB2,MMP19,MMP9,MSN,NCF1,NCF2,NCF4,PIK3CG,PIK3R3,PIK3R5,PIK3R6,PLCG2,PRKCD,RAC2,RHOH,SPN,TIMP1,VASP,VAV1,VCAM1,WAS	4.7	-1.26491	0.0749	ARHGAP9,CYBB,ITGB2,NCF1,NCF2,PIK3R5,RAC2,RHOH,SELPLG,SIPA1,TIMP3,VASP,VCL,WAS
Lymphotoxin β Receptor Signaling	5.88	1.73205	0.296	BIRC2,LTA,LTBR,MAP3K14,NFKB1,NFKB2,NFKBIA,PIK3CG,PIK3R3,PIK3R5,PIK3R6,RELA,RELB,TRAF1,TRAF2,VCAM1	0.544	NA	0.037	PIK3R5,TRAF1
iCOS-iCOSL Signaling in T Helper Cells	5.84	2.9824	0.22	CD4,CD40,FCER1G,HLA-A,HLA-DQA1,HLA-DRA,HLA-DRB5,IL2RA,IL2RB,IL2RG,LCP2,NFKB1,NFKB2,NFKBIA,NFKBIE,PIK3CG,PIK3R3,PIK3R5,PIK3R6,PLEKHA4,PTPRC,RELA,SHC1,VAV1	0.443	NA	0.0275	FCER1G,LCP2,PIK3R5
MIF Regulation of Innate Immunity	5.39	3.05085	0.325	CD14,CD74,FOS,JUN,NFKB1,NFKB2,NFKBIA,NFKBIE,PLA2G3,PLA2G4A,PTGS2,RELA,TLR4	0.734	NA	0.05	FOS,PTGS2
Role of RIG1-like Receptors in Antiviral Innate Immunity	5.29	2.52982	0.343	CASP8,DHX58,IFIH1,IRF7,NFKB1,NFKB2,NFKBIA,NFKBIE,RELA,TANK,TRAF2,TRIM25	NA	NA	NA	NA
IL-15 Signaling	5.09	2.82843	0.24	IL15RA,IL2RB,IL2RG,JAK2,JAK3,NFKB1,NFKB2,PIK3CG,PIK3R3,PIK3R5,PIK3R6,RASD2,RELA,RRAS,SHC1,STAT3,STAT5A,STAT6	0	NA	0.0133	PIK3R5
LPS/IL-1 Mediated Inhibition of RXR Function	5.07	3	0.172	ACSL6,ALDH1A2,ALDH3B1,CD14,CHST7,FABP4,FMO1,FMO5,HMGCS1,HS3ST2,HS3ST3B1,HS3ST5,IL18,IL18RAP,IL1A,IL1B,IL1R1,IL1R2,IL1RAP,IL1RL1,IL1RN,JUN,LBP,MGST1,MGST2,MYD88,NR5A2,TLR4,TNFRSF11B,TNFRSF1A,TNFRSF1B,TRAF2	1.13	-2	0.0376	CHST12,IL1B,IL1R2,IL1RN,LBP,MGST1,TNFRSF1B
Necroptosis Signaling Pathway	5.01	4.04145	0.186	BIRC2,BIRC3,CASP1,CASP8,CFLAR,CYBB,EIF2AK2,FAS,IRF9,MLKL,NLRP3,PLA2G3,PLA2G4A,PYCARD,PYGL,RIPK3,STAT2,TLR3,TLR4,TNFRSF11B,TNFRSF1A,TNFRSF1B,TNFSF10,TNIP1,TRAF2,TSPO,ZBP1	1.18	-2.44949	0.0414	CASP1,CYBB,PYGL,RIPK3,TNFRSF1B,TSPO
OX40 Signaling Pathway	4.92	1.66667	0.254	B2M,CD4,FCER1G,HLA-A,HLA-DQA1,HLA-DRA,HLA-DRB5,HLA-E,HLA-G,JUN,NFKB1,NFKB2,NFKBIA,NFKBIE,RELA,TRAF2	0	NA	0.0159	FCER1G
GM-CSF Signaling	4.91	2.13809	0.243	BCL2A1,CISH,CSF2RA,CSF2RB,HCK,JAK2,LYN,PIK3CG,PIK3R3,PIK3R5,PIK3R6,PIM1,RASD2,RRAS,RUNX1,SHC1,STAT3	1.92	-2	0.0714	BCL2A1,CSF2RA,HCK,LYN,PIK3R5
Sphingosine-1-phosphate Signaling	4.7	1.09109	0.2	ADCY8,CASP1,CASP4,CASP7,CASP8,GNA13,NOTUM,PDGFC,PDGFRB,PIK3CG,PIK3R3,PIK3R5,PIK3R6,PLCG2,RAC2,RHOC,RHOG,RHOH,RHOJ,S1PR2,S1PR3,SPHK1	0.77	NA	0.0364	CASP1,PIK3R5,RAC2,RHOH
PI3K Signaling in B Lymphocytes	4.65	3.96177	0.185	ATF3,BTK,C3,CD40,DAPP1,FCGR2B,FOS,IL4R,JUN,LYN,NFKB1,NFKB2,NFKBIA,NFKBIE,NOTUM,PIK3AP1,PIK3CG,PLCG2,PLEKHA4,PTPRC,RASD2,RELA,RRAS,TLR4,VAV1	0.898	0	0.037	ATF3,FOS,IRS2,LYN,PIK3AP1
CD28 Signaling in T Helper Cells	4.63	2	0.193	ARPC1B,CD4,FCER1G,FOS,HLA-A,HLA-DQA1,HLA-DRA,HLA-DRB5,JUN,LCP2,NFKB1,NFKB2,NFKBIA,NFKBIE,PIK3CG,PIK3R3,PIK3R5,PIK3R6,PTPN6,PTPRC,RELA,VAV1,WAS	2.05	-0.816497	0.0588	ARPC1B,FCER1G,FOS,LCP2,PIK3R5,PTPN6,WAS
Role of JAK1, JAK2 and TYK2 in Interferon Signaling	4.63	0	0.391	IFNAR2,JAK2,NFKB1,NFKB2,PTPN6,RELA,SOCS1,STAT2,STAT3	0.437	NA	0.0435	PTPN6
LPS-stimulated MAPK Signaling	4.52	2.5	0.22	CD14,FOS,JUN,LBP,MAP3K14,NFKB1,NFKB2,NFKBIA,NFKBIE,PIK3CG,PIK3R3,PIK3R5,PIK3R6,PRKCD,RASD2,RELA,RRAS,TLR4	1.11	NA	0.0488	FOS,LBP,PIK3R5,SRF
IL-2 Signaling	4.38	1.94145	0.242	FOS,IL2RA,IL2RB,IL2RG,JAK3,JUN,PIK3CG,PIK3R3,PIK3R5,PIK3R6,RASD2,RRAS,SHC1,SOCS1,STAT5A	0.464	NA	0.0323	FOS,PIK3R5
PKCθ Signaling in T Lymphocytes	4.29	3.8	0.173	CD4,FCER1G,FOS,HLA-A,HLA-DQA1,HLA-DRA,HLA-DRB5,JUN,LCP2,MAP3K14,MAP3K6,MAP3K8,NFKB1,NFKB2,NFKBIA,NFKBIE,PIK3CG,PIK3R3,PIK3R5,PIK3R6,PLCG2,RAC2,RASD2,RELA,RRAS,VAV1	1.12	-1.63299	0.04	FCER1G,FOS,LCP2,MAP3K8,PIK3R5,RAC2
Endothelin-1 Signaling	4.16	2.26779	0.162	ADCY8,CASP1,CASP4,CASP7,CASP8,EDN1,FOS,GNA13,HMOX1,JUN,NOTUM,PIK3CG,PIK3R3,PIK3R5,PIK3R6,PLA2G3,PLA2G4A,PLA2G7,PLAAT3,PLCG2,PLD2,PNPLA3,PRKCD,PTGER2,PTGS1,PTGS2,RASD2,RRAS,SHC1	0.331	0	0.0223	CASP1,FOS,PIK3R5,PTGS2
Angiopoietin Signaling	4.15	0.301511	0.222	ANGPT2,DOK2,NFKB1,NFKB2,NFKBIA,NFKBIE,PIK3CG,PIK3R3,PIK3R5,PIK3R6,RASD2,RELA,RRAS,STAT5A,TIE1,TNIP1	0	NA	0.0139	PIK3R5
4-1BB Signaling in T Lymphocytes	4.11	2.82843	0.312	JUN,MAP3K14,NFKB1,NFKB2,NFKBIA,NFKBIE,RELA,TNFRSF9,TRAF1,TRAF2	0.328	NA	0.0312	TRAF1
Fcγ Receptor-mediated Phagocytosis in Macrophages and Monocytes	4.08	3.44124	0.198	ARPC1B,EZR,FCGR1A,FCGR3A/FCGR3B,FGR,FYB1,HCK,HMOX1,LCP2,LYN,NCF1,PIK3CG,PIK3R3,PLD2,PRKCD,RAC2,VASP,VAV1,WAS	4.73	-3.16228	0.104	ARPC1B,FCGR1A,FGR,HCK,LCP2,LYN,NCF1,RAC2,VASP,WAS
Apoptosis Signaling	4.08	0.242536	0.198	BAK1,BCL2A1,BID,BIRC2,BIRC3,CASP7,CASP8,FAS,MAP3K14,NFKB1,NFKB2,NFKBIA,NFKBIE,PLCG2,RASD2,RELA,RRAS,TNFRSF1A,TNFRSF1B	0.249	NA	0.0208	BCL2A1,TNFRSF1B
CD27 Signaling in Lymphocytes	3.94	1.89737	0.245	BID,CASP8,FOS,JUN,MAP3K14,MAP3K6,MAP3K8,NFKB1,NFKB2,NFKBIA,NFKBIE,RELA,TRAF2	0.555	NA	0.0377	FOS,MAP3K8
PDGF Signaling	3.84	2.5	0.202	EIF2AK2,FOS,JAK2,JAK3,JUN,PDGFC,PDGFRB,PIK3CG,PIK3R3,PIK3R5,PIK3R6,PLCG2,RASD2,RRAS,SHC1,SPHK1,STAT3	0.643	NA	0.0357	FOS,PIK3R5,SRF
VDR/RXR Activation	3.74	1.26491	0.214	CAMP,CD14,CDKN1A,CEBPB,CXCL10,GADD45A,GTF2B,IGFBP1,IGFBP3,IL1RL1,KLF4,MXD1,PRKCD,SERPINB1,SPP1	1.92	NA	0.0714	CAMP,KLF4,MXD1,SERPINB1,SPP1
HGF Signaling	3.73	2.5	0.182	CDKN1A,ELF4,ETS2,FOS,HGF,ITGA5,JUN,MAP3K14,MAP3K6,MAP3K8,PIK3CG,PIK3R3,PIK3R5,PIK3R6,PLCG2,PRKCD,PTGS2,RASD2,RRAS,STAT3	0.77	NA	0.0364	FOS,MAP3K8,PIK3R5,PTGS2
Prostanoid Biosynthesis	3.71	0.816497	0.462	HPGDS,PTGDS,PTGES,PTGS1,PTGS2,TBXAS1	2.73	NA	0.231	HPGDS,PTGDS,PTGS2
Signaling by Rho Family GTPases	3.67	3.28634	0.145	ARHGEF3,ARHGEF5,ARPC1B,CDH20,CDH24,CYBB,DES,EZR,FOS,GFAP,GNA13,ITGA5,JUN,MSN,MYL12B,NCF1,NCF2,NFKB1,NFKB2,PIK3CG,PIK3R3,PIK3R5,PIK3R6,RAC2,RELA,RHOC,RHOG,RHOH,RHOJ,SEPTIN1,VIM,WAS,WASF3	1.44	-1.88982	0.0395	ARPC1B,CYBB,FOS,NCF1,NCF2,PIK3R5,RAC2,RHOH,WAS
IL-3 Signaling	3.65	2.32379	0.203	CSF2RB,FOS,JAK2,JUN,PIK3CG,PIK3R3,PIK3R5,PIK3R6,PRKCD,PTPN6,RASD2,RRAS,SHC1,STAT3,STAT5A,STAT6	0.695	NA	0.038	FOS,PIK3R5,PTPN6
B Cell Receptor Signaling	3.64	3.8	0.154	BCL2A1,BTK,CREB3L4,DAPP1,FCGR2B,JUN,LYN,MAP3K14,MAP3K6,MAP3K8,NFKB1,NFKB2,NFKBIA,NFKBIE,PIK3AP1,PIK3CG,PIK3R3,PIK3R5,PIK3R6,PLCG2,PTPN6,PTPRC,RAC2,RASD2,RELA,RRAS,SHC1,VAV1	1.56	-1.41421	0.044	BCL2A1,EGR1,LYN,MAP3K8,PIK3AP1,PIK3R5,PTPN6,RAC2
Thrombopoietin Signaling	3.63	2.49615	0.219	FOS,JAK2,JUN,PIK3CG,PIK3R3,PIK3R5,PIK3R6,PLCG2,PRKCD,RASD2,RRAS,SHC1,STAT3,STAT5A	0.884	NA	0.0469	FOS,IRS2,PIK3R5
IL-15 Production	3.62	3.1305	0.179	BMX,BTK,CSF2RA,DDR1,ERBB2,FES,FGR,FLT3LG,HCK,IRF1,JAK2,JAK3,LYN,NFKB1,NFKB2,PDGFRB,RELA,RET,SRMS,TIE1	0.751	-2	0.0357	CSF2RA,FGR,HCK,LYN
Oncostatin M Signaling	3.59	3.16228	0.256	CHI3L1,JAK2,JAK3,OSM,OSMR,PLAU,RASD2,RRAS,SHC1,STAT3,STAT5A	0.686	NA	0.0465	CHI3L1,TIMP3
Role of NFAT in Regulation of the Immune Response	3.47	3.67423	0.153	BTK,CD4,FCER1G,FCGR1A,FCGR2B,FCGR3A/FCGR3B,FOS,GNA13,HLA-A,HLA-DQA1,HLA-DRA,HLA-DRB5,JUN,LCP2,LYN,NFKB1,NFKB2,NFKBIA,NFKBIE,PIK3CG,PIK3R3,PIK3R5,PIK3R6,PLCG2,RASD2,RELA,RRAS	0.869	-1.63299	0.0339	FCER1G,FCGR1A,FOS,LCP2,LYN,PIK3R5
PEDF Signaling	3.45	1.38675	0.195	CASP7,CASP8,CFLAR,FAS,NFKB1,NFKB2,NFKBIA,NFKBIE,PIK3CG,PIK3R3,PIK3R5,PIK3R6,RASD2,RELA,RRAS,SOD2	0.663	NA	0.0366	BDNF,PIK3R5,SRF
IL-1 Signaling	3.4	3.87298	0.187	ADCY8,FOS,GNA13,IL1A,IL1R1,IL1RAP,IRAK2,IRAK3,IRAK4,JUN,MAP3K14,MYD88,NFKB1,NFKB2,NFKBIA,NFKBIE,RELA	0	NA	0.011	FOS
P2Y Purigenic Receptor Signaling Pathway	3.39	2.06474	0.168	ADCY8,CREB3L4,FOS,ITGA2B,JUN,NFKB1,NFKB2,NOTUM,P2RY1,P2RY12,P2RY2,P2RY6,PIK3CG,PIK3R3,PIK3R5,PIK3R6,PLCG2,PRKCD,RASD2,RELA,RRAS	0.352	NA	0.024	FOS,P2RY2,PIK3R5
NRF2-mediated Oxidative Stress Response	3.36	1.69775	0.15	AOX1,BACH1,FKBP5,FMO1,FOS,FOSL1,FTH1,FTL,GPX2,HMOX1,JUN,JUNB,MAFF,MAFK,MGST1,MGST2,NFE2L2,NQO1,PIK3CG,PIK3R3,PIK3R5,PIK3R6,PRKCD,RASD2,RRAS,SOD2,TXNRD1	0.555	NA	0.0278	FOS,HERPUD1,MAFF,MGST1,PIK3R5
Macropinocytosis Signaling	3.33	1.89737	0.197	CD14,CSF1,HGF,ITGA5,ITGB2,ITGB7,PDGFC,PIK3CG,PIK3R3,PIK3R5,PIK3R6,PLCG2,PRKCD,RASD2,RRAS	0.728	NA	0.0395	ITGB2,ITGB7,PIK3R5
IL-7 Signaling Pathway	3.33	1.60357	0.197	BAK1,HGF,IL2RG,IL7,JAK3,JUN,LYN,PIK3CG,PIK3R3,PIK3R5,PIK3R6,SHC1,SLC2A1,SOCS1,STAT5A	0.356	NA	0.0263	LYN,PIK3R5
April Mediated Signaling	3.32	1.89737	0.256	FOS,JUN,MAP3K14,NFKB1,NFKB2,NFKBIA,NFKBIE,RELA,TRAF1,TRAF2	0.751	NA	0.0513	FOS,TRAF1
Renin-Angiotensin Signaling	3.26	3	0.168	ACE,ADCY8,FOS,JAK2,JUN,NFKB1,NFKB2,PIK3CG,PIK3R3,PIK3R5,PIK3R6,PLCG2,PRKCD,PTGER2,PTPN6,RASD2,RELA,RRAS,SHC1,STAT3	0.383	NA	0.0252	FOS,PIK3R5,PTPN6
PPARα/RXRα Activation	3.23	-4.02492	0.149	ADCY8,BCL3,FASN,GPD1,HELZ2,IL18RAP,IL1B,IL1R1,IL1R2,IL1RAP,IL1RL1,JAK2,JUN,MAP3K14,NFKB1,NFKB2,NFKBIA,NFKBIE,NOTUM,PLCG2,RASD2,RELA,RRAS,SHC1,TGFB1,TGFB3	0.351	1	0.023	HSP90B1,IL1B,IL1R2,PRKAB2
ILK Signaling	3.19	3.54475	0.149	CREB3L4,FLNC,FOS,HIF1A,ITGB2,ITGB7,JUN,MMP9,NFKB1,NFKB2,PDGFC,PGF,PIK3CG,PIK3R3,PIK3R5,PIK3R6,PTGS2,RAC2,RELA,RHOC,RHOG,RHOH,RHOJ,TNFRSF1A,VEGFD,VIM	2.11	-0.707107	0.0514	FOS,IRS2,ITGB2,ITGB7,PIK3R5,PTGS2,RAC2,RHOH,VCL
B Cell Activating Factor Signaling	3.14	2.64575	0.244	FOS,JUN,MAP3K14,NFKB1,NFKB2,NFKBIA,NFKBIE,RELA,TRAF1,TRAF2	0.717	NA	0.0488	FOS,TRAF1
GDNF Family Ligand-Receptor Interactions	2.96	1.94145	0.189	DOK2,DOK3,FOS,GFRA2,JUN,PIK3CG,PIK3R3,PIK3R5,PIK3R6,PLCG2,RASD2,RET,RRAS,SHC1	1.24	0	0.0541	DOK3,FOS,IRS2,PIK3R5
Retinoic acid Mediated Apoptosis Signaling	2.92	2.7136	0.216	BID,CASP8,CFLAR,IRF1,PARP10,PARP12,PARP14,PARP3,PARP9,TIPARP,TNFSF10	NA	NA	NA	NA
Apelin Endothelial Signaling Pathway	2.9	2.35702	0.161	ADCY8,APLN,APLNR,FOS,GNA13,HIF1A,ICAM1,JUN,NFKB1,NFKB2,PIK3CG,PIK3R3,PIK3R5,PIK3R6,PRKCD,RASD2,RELA,RRAS,VCAM1	0.696	0	0.0339	APLNR,FOS,PIK3R5,PRKAB2
Cytotoxic T Lymphocyte-mediated Apoptosis of Target Cells	2.78	2.23607	0.258	B2M,BID,CASP7,CASP8,FAS,FCER1G,HLA-A,HLA-E	0.338	NA	0.0323	FCER1G
FGF Signaling	2.73	1.60357	0.179	CREB3L4,FGF10,FGF16,FGF2,FGF23,FGFRL1,HGF,MAPKAPK2,PIK3CG,PIK3R3,PIK3R5,PIK3R6,PTPN6,STAT3	0.343	NA	0.0256	PIK3R5,PTPN6
IL-17A Signaling in Gastric Cells	2.71	2	0.28	CXCL10,CXCL11,FOS,IL17RA,JUN,NFKB1,RELA	0.408	NA	0.04	FOS
ErbB2-ErbB3 Signaling	2.7	1.89737	0.194	ERBB2,JAK3,JUN,PIK3CG,PIK3R3,PIK3R5,PIK3R6,RASD2,RRAS,SHC1,STAT3,STAT5A	0	NA	0.0161	PIK3R5
IGF-1 Signaling	2.68	1.1547	0.162	CCN1,FOS,IGFBP1,IGFBP3,IGFBP4,JAK2,JUN,PIK3CG,PIK3R3,PIK3R5,PIK3R6,RASD2,RRAS,SHC1,SOCS1,SOCS3,STAT3	2.34	1	0.0667	CCN1,CCN2,FOS,IGFBP4,IRS2,PIK3R5,SRF
BEX2 Signaling Pathway	2.67	2.13809	0.177	BAK1,CDKN1A,ERBB2,HIF1A,JUN,NFKB1,NFKB2,NFKBIA,PDGFC,PGF,RELA,SPP1,STAT3,VEGFD	0	NA	0.0127	SPP1
FLT3 Signaling in Hematopoietic Progenitor Cells	2.67	1.94145	0.177	CREB3L4,EIF4EBP1,FLT3LG,PIK3CG,PIK3R3,PIK3R5,PIK3R6,RASD2,RRAS,SHC1,STAT2,STAT3,STAT5A,STAT6	0	NA	0.0127	PIK3R5
Integrin Signaling	2.63	2.85774	0.134	ARPC1B,BCAR3,ITGA2B,ITGA5,ITGA6,ITGAL,ITGAX,ITGB2,ITGB7,MYL12B,NEDD9,PIK3CG,PIK3R3,PIK3R5,PIK3R6,PLCG2,RAC2,RASD2,RHOC,RHOG,RHOH,RHOJ,RRAS,SHC1,VASP,WAS,ZYX	2.19	-1.26491	0.0498	ARPC1B,BCAR3,ITGB2,ITGB7,PIK3R5,RAC2,RHOH,VASP,VCL,WAS
Phospholipase C Signaling	2.54	3.67423	0.128	ADCY8,ARHGEF3,ARHGEF5,BTK,CREB3L4,FCER1G,FCGR2B,GNA13,HMOX1,ITGA5,LCP2,LYN,MYL12B,NFKB1,NFKB2,PLA2G3,PLA2G4A,PLCG2,PLD2,PRKCD,RAC2,RASD2,RELA,RHOC,RHOG,RHOH,RHOJ,RRAS,SHC1,TGM2	0.313	NA	0.0214	FCER1G,LCP2,LYN,RAC2,RHOH
VEGF Family Ligand-Receptor Interactions	2.52	1.94145	0.171	FOS,PGF,PIK3CG,PIK3R3,PIK3R5,PIK3R6,PLA2G3,PLA2G4A,PLCG2,PRKCD,RASD2,RRAS,SHC1,VEGFD	0.319	NA	0.0244	FOS,PIK3R5
Myc Mediated Apoptosis Signaling	2.51	0	0.204	BID,CASP8,CFLAR,FAS,NFKB1,NFKB2,TNFRSF11B,TNFRSF1A,TNFRSF1B,TRAF2	0.207	NA	0.0204	TNFRSF1B
fMLP Signaling in Neutrophils	2.43	2	0.15	ARPC1B,CYBB,FPR1,NCF1,NCF2,NFKB1,NFKB2,NFKBIA,NFKBIE,PIK3CG,PIK3R3,PIK3R5,PIK3R6,PRKCD,RASD2,RELA,RRAS,WAS	1.51	-2.44949	0.05	ARPC1B,CYBB,NCF1,NCF2,PIK3R5,WAS
HOTAIR Regulatory Pathway	2.37	2.4004	0.14	CD44,CDKN1A,ERBB2,ICAM1,IRF1,MMP19,MMP9,NFKB1,NFKB2,NFKBIA,PIK3CG,PIK3R3,PIK3R5,PIK3R6,RELA,RHOC,SPP1,STAT3,TGFB1,TLR4,VIM	0.47	0	0.0267	PIK3R5,SPP1,SRF,WNT11
Adrenomedullin signaling pathway	2.35	2.85774	0.132	ADCY8,ADM,C3,CEBPB,FOS,HIF1A,IL18,IL1A,IL1B,IL1RN,KCNN4,LTA,NFKB1,NFKB2,NOTUM,PIK3CG,PIK3R3,PIK3R5,PIK3R6,PLCG2,RAMP3,RASD2,RELA,RRAS,SHC1	0.29	-1	0.0211	FOS,IL1B,IL1RN,PIK3R5
Sumoylation Pathway	2.33	-0.904534	0.154	ARHGDIB,DAXX,FAS,FOS,ISG20,JUN,NFKB1,NFKB2,NFKBIA,PML,RAC2,RHOC,RHOG,RHOH,RHOJ,ZNF217	0.831	NA	0.0385	ARHGDIB,FOS,RAC2,RHOH
Aryl Hydrocarbon Receptor Signaling	2.33	0.83205	0.144	ALDH1A2,ALDH3B1,CDKN1A,FAS,FOS,HSPB1,IL1A,IL1B,JUN,MGST1,MGST2,NFE2L2,NFKB1,NFKB2,NQO1,RELA,TGFB1,TGFB3,TGM2	0.585	NA	0.0303	FOS,HSP90B1,IL1B,MGST1
Coagulation System	2.23	0.377964	0.233	BDKRB2,F10,F7,PLAU,PLAUR,SERPINE1,TFPI	0.934	NA	0.0667	F3,PLAT
Phospholipases	2.19	0.632456	0.185	HMOX1,NOTUM,PLA1A,PLA2G3,PLA2G4A,PLA2G7,PLAAT3,PLCG2,PLD2,PNPLA3	NA	NA	NA	NA
Thrombin Signaling	2.18	2.98481	0.128	ADCY8,ARHGEF3,ARHGEF5,F2RL2,GATA2,GNA13,MYL12B,NFKB1,NFKB2,NOTUM,PIK3CG,PIK3R3,PIK3R5,PIK3R6,PLCG2,PRKCD,RAC2,RASD2,RELA,RHOC,RHOG,RHOH,RHOJ,RRAS,SHC1	0.269	NA	0.0204	F2RL2,PIK3R5,RAC2,RHOH
NGF Signaling	2.18	3	0.145	CREB3L4,MAP3K14,MAP3K6,MAP3K8,NFKB1,NFKB2,PIK3CG,PIK3R3,PIK3R5,PIK3R6,PLCG2,PRKCD,RASD2,RELA,RHOG,RRAS,SHC1	0	NA	0.0171	MAP3K8,PIK3R5
Rac Signaling	2.09	2.67261	0.145	ARPC1B,CD44,CYBB,ITGA5,JUN,NCF1,NCF2,NFKB1,NFKB2,PIK3CG,PIK3R3,PIK3R5,PIK3R6,RASD2,RELA,RRAS	1.19	-2	0.0455	ARPC1B,CYBB,NCF1,NCF2,PIK3R5
SAPK/JNK Signaling	2.07	2.13809	0.149	DAXX,FCER1G,GADD45A,GNA13,JUN,MAP4K1,PIK3CG,PIK3R3,PIK3R5,PIK3R6,RAC2,RASD2,RRAS,SHC1,TRAF2	0.864	-2	0.0396	DUSP4,FCER1G,PIK3R5,RAC2
ErbB Signaling	2.06	2.3094	0.152	BTC,ERBB2,FOS,HBEGF,JUN,PIK3CG,PIK3R3,PIK3R5,PIK3R6,PLCG2,PRKCD,RASD2,RRAS,SHC1	0.569	NA	0.0326	AREG,FOS,PIK3R5
GP6 Signaling Pathway	2.05	1.5	0.144	BTK,COL11A2,COL16A1,COL4A6,FCER1G,ITGA2B,LAMA1,LCP2,LYN,PIK3CG,PIK3R3,PIK3R5,PIK3R6,PLCG2,PRKCD,RHOG	0.76	-2	0.036	FCER1G,LCP2,LYN,PIK3R5
Xenobiotic Metabolism General Signaling Pathway	2.01	2.66789	0.139	ABCA4,FTL,HMOX1,MAP3K14,MAP3K6,MAP3K8,MGST1,MGST2,NFE2L2,NQO1,PIK3CG,PIK3R3,PIK3R5,PIK3R6,PRKCD,RASD2,RRAS	0.367	NA	0.0246	MAP3K8,MGST1,PIK3R5
Reelin Signaling in Neurons	1.87	1.69775	0.135	ARHGEF3,ARHGEF5,ARPC1B,CNR2,FGR,GRIN2C,HCK,ITGA5,ITGA6,ITGAL,ITGB2,LYN,MAP4K1,PIK3CG,PIK3R3,PIK3R5,PIK3R6	2.47	-2.12132	0.0635	ARPC1B,CNR2,FGR,HCK,ITGB2,LYN,PDK4,PIK3R5
Values above the Z-scores represent the pathway ratio. Abbreviations: PM = Pneumococcal meningitis; NA = Not applicable.
